# Supplementary material for: (±)-trans-6,7-Dimeth­oxy-1-oxo-3-(2-thien­yl)isochroman-4-carboxylic acid
Source: Acta Crystallogr Sect E Struct Rep Online. 2009 May 23;65(Pt 6):o1377. doi: 10.1107/S1600536809018844 (PMC2969835; doi:10.1107/S1600536809018844)
Supplement: Supplementary file 2 [file e-65-o1377-Isup2.hkl]

#
# h,k,l, Fc-squared, Fo-squared, sigma(Fo-squared) and status flag
#
data_I
_shelx_title ' SAMPLE-2'
_shelx_refln_list_code          4
_shelx_F_calc_maximum      115.14
_exptl_crystal_F_000       348.00
_reflns_d_resolution_high  0.7966
 
loop_
 _symmetry_equiv_pos_as_xyz
 'x, y, z'
 '-x, -y, -z'
 
_cell_length_a     8.3369
_cell_length_b     8.4587
_cell_length_c    11.9143
_cell_angle_alpha  76.441
_cell_angle_beta   81.127
_cell_angle_gamma  72.958
 
_shelx_F_squared_multiplier     1.000
 
loop_
 _refln_index_h
 _refln_index_k
 _refln_index_l
 _refln_F_squared_calc
 _refln_F_squared_meas
 _refln_F_squared_sigma
 _refln_observed_status
   1   0   0      174.86      195.72      2.98 o
   2   0   0      152.75      148.66      1.99 o
   3   0   0       96.94      105.60      1.53 o
   4   0   0      673.82      687.88      8.33 o
   5   0   0       17.45       20.35      1.03 o
   6   0   0       32.84       33.62      1.02 o
   7   0   0       23.25       20.30      1.16 o
   8   0   0       20.00       21.05      1.58 o
   9   0   0        0.04        2.57      1.01 o
  -9   1   0       61.78       58.70      2.13 o
  -8   1   0       11.06       10.79      1.14 o
  -7   1   0       64.62       66.45      1.23 o
  -6   1   0        7.02        5.84      1.51 o
  -5   1   0       22.10       28.46      1.13 o
  -4   1   0      383.53      379.58      4.58 o
  -3   1   0       71.18       68.40      1.29 o
  -2   1   0     2526.98     2638.64    149.34 o
  -1   1   0     1840.01     1955.64     13.63 o
   0   1   0     1895.16     2025.70     27.09 o
   1   1   0     2479.60     2544.59    144.03 o
   2   1   0     1506.76     1578.64     19.99 o
   3   1   0     1223.61     1272.62     13.17 o
   4   1   0      860.79      877.58      2.27 o
   5   1   0        0.03        1.11      1.04 o
   6   1   0      265.61      280.16      3.35 o
   7   1   0       42.59       42.75      1.02 o
   8   1   0       37.95       40.92      1.06 o
   9   1   0        4.25        4.09      0.99 o
  10   1   0       30.33       28.73      1.09 o
  -9   2   0        0.49        1.14      1.10 o
  -8   2   0       43.12       41.37      1.25 o
  -7   2   0        4.12        6.68      0.96 o
  -6   2   0        1.38        2.38      1.20 o
  -5   2   0       51.79       57.92      1.93 o
  -4   2   0       25.38       32.69      1.11 o
  -3   2   0      126.34      138.52      1.71 o
  -2   2   0      549.99      526.06     10.47 o
  -1   2   0     1200.69     1259.78     10.85 o
   0   2   0       26.44       28.55      2.28 o
   1   2   0      815.99      848.64     17.62 o
   2   2   0     2481.14     2288.68    149.92 o
   3   2   0        0.05        1.15      1.34 o
   4   2   0        5.19        6.16      1.14 o
   5   2   0      217.04      233.93      2.98 o
   6   2   0       99.77      112.15      2.47 o
   7   2   0        0.77        0.96      1.00 o
   8   2   0       33.75       33.99      1.12 o
   9   2   0       54.93       58.34      1.35 o
  10   2   0        0.41       -0.36      1.14 o
  -8   3   0       10.51        9.72      1.66 o
  -7   3   0        5.52        5.84      1.07 o
  -6   3   0       76.04       74.47      2.60 o
  -5   3   0      213.86      209.90      1.64 o
  -4   3   0       18.89       14.36      1.39 o
  -3   3   0       50.95       49.48      1.37 o
  -2   3   0        1.06        1.12      1.23 o
  -1   3   0       62.46       63.11      1.50 o
   0   3   0      143.85      170.04      1.96 o
   1   3   0       15.30       17.79      1.99 o
   2   3   0     1253.19     1142.42      9.96 o
   3   3   0      687.53      720.67     47.36 o
   4   3   0      555.39      534.81      6.36 o
   5   3   0        7.74        6.64      1.15 o
   6   3   0        2.47        1.37      1.15 o
   7   3   0       17.75       18.19      1.13 o
   8   3   0       16.97       16.89      1.02 o
   9   3   0      128.86      129.47      2.55 o
  10   3   0       19.83       20.94      1.02 o
  -8   4   0        4.73        4.92      1.25 o
  -7   4   0       14.87       13.56      1.08 o
  -6   4   0       17.32       17.46      1.31 o
  -5   4   0        4.47        6.46      1.09 o
  -4   4   0      118.01      111.64      1.32 o
  -3   4   0       10.07       16.68      1.30 o
  -2   4   0      167.96      136.49      2.06 o
  -1   4   0        7.50        9.50      1.09 o
   0   4   0      155.62      192.62      2.43 o
   1   4   0       32.91       39.83      1.31 o
   2   4   0      164.24      174.07      7.40 o
   3   4   0      313.98      332.96     12.11 o
   4   4   0       26.09       27.99      1.46 o
   5   4   0      117.79      113.83      2.24 o
   6   4   0      333.06      324.62      5.78 o
   7   4   0      205.93      212.51      2.69 o
   8   4   0       19.75       20.64      1.06 o
   9   4   0       34.77       32.52      1.08 o
  10   4   0       47.39       46.18      1.26 o
  -7   5   0        0.05        0.38      1.11 o
  -6   5   0        7.47        7.93      1.21 o
  -5   5   0        3.38        3.51      1.36 o
  -4   5   0        0.98        5.37      3.39 o
  -3   5   0      241.20      240.77      3.01 o
  -2   5   0       34.52       40.66      1.06 o
  -1   5   0       50.21       60.72      1.06 o
   0   5   0      388.78      458.69     17.42 o
   1   5   0      111.50      113.01      1.71 o
   2   5   0       96.01       93.31      3.16 o
   3   5   0      177.24      161.56      1.74 o
   4   5   0      321.33      337.22      2.33 o
   5   5   0        7.70        8.48      1.64 o
   6   5   0       50.71       52.07      2.00 o
   7   5   0      532.09      518.99     12.73 o
   8   5   0      123.08      124.99      2.73 o
   9   5   0        0.31        0.24      1.19 o
  10   5   0        5.56        6.74      1.16 o
  -6   6   0        1.76        0.93      1.34 o
  -5   6   0        2.72        6.54      2.01 o
  -4   6   0       38.83       34.15      1.20 o
  -3   6   0       54.91       54.41      1.31 o
  -2   6   0      584.66      581.82      4.72 o
  -1   6   0      269.13      279.84      6.16 o
   0   6   0       46.59       44.39      1.33 o
   1   6   0        7.84       10.55      1.26 o
   2   6   0       29.54       27.88      1.09 o
   3   6   0      190.16      202.12      3.95 o
   4   6   0        9.80        9.73      1.57 o
   5   6   0        4.45        2.09      1.60 o
   6   6   0      297.37      288.92      2.21 o
   7   6   0       21.31       21.64      1.57 o
   8   6   0       32.77       31.75      1.41 o
   9   6   0       27.67       27.86      1.81 o
  -5   7   0        1.11        1.74      1.00 o
  -4   7   0       30.57       34.15      1.52 o
  -3   7   0        6.86        7.39      0.93 o
  -2   7   0        0.05        2.34      1.06 o
  -1   7   0        0.16        1.35      1.25 o
   0   7   0        0.39        0.18      0.98 o
   1   7   0       31.07       30.74      1.16 o
   2   7   0      179.45      176.58      3.70 o
   3   7   0       41.57       41.61      1.36 o
   4   7   0       14.91       20.10      1.49 o
   5   7   0        0.10        2.89      1.46 o
   6   7   0        1.65        1.33      1.51 o
   7   7   0       32.63       38.62      1.94 o
   8   7   0        5.96        4.42      1.55 o
   9   7   0       77.36       68.64      1.79 o
  -4   8   0        4.95        3.29      1.41 o
  -3   8   0        6.04        6.10      1.54 o
  -2   8   0        1.75        1.82      1.49 o
  -1   8   0       14.21       16.08      1.06 o
   0   8   0        1.62        1.05      1.02 o
   1   8   0        4.69        3.71      1.07 o
   2   8   0        5.98        7.64      1.18 o
   3   8   0        5.39        3.77      0.98 o
   4   8   0        3.75        6.19      1.42 o
   5   8   0        3.67        1.34      1.51 o
   6   8   0       19.67       19.17      1.59 o
   7   8   0        3.19        2.31      1.54 o
   8   8   0        0.01        0.39      1.55 o
  -2   9   0       21.46       21.48      1.26 o
  -1   9   0        2.25        2.46      1.17 o
   0   9   0       38.59       38.29      1.20 o
   1   9   0        0.03        1.06      1.07 o
   2   9   0       20.06       24.07      1.14 o
   3   9   0        0.73        3.88      1.51 o
   4   9   0        1.90        2.63      1.39 o
   5   9   0        7.16        7.82      1.49 o
   6   9   0        0.00        1.87      1.51 o
   7   9   0       37.90       44.24      1.66 o
   1  10   0       26.59       24.97      1.25 o
   2  10   0       16.66       19.93      1.23 o
   3  10   0        5.98        4.64      1.43 o
   4  10   0       28.78       30.65      1.67 o
   5  10   0        2.22        3.31      1.30 o
  -4 -10   1       10.91       13.82      1.52 o
  -3 -10   1        0.01       -0.39      1.25 o
  -2 -10   1       30.09       31.68      1.32 o
  -6  -9   1        9.16       10.33      1.56 o
  -5  -9   1       20.54       23.86      1.57 o
  -4  -9   1        1.47        1.20      1.18 o
  -3  -9   1        2.85        2.51      1.27 o
  -2  -9   1       12.03       13.03      1.18 o
  -1  -9   1       14.32       16.93      1.39 o
   0  -9   1        5.16        7.67      1.15 o
   1  -9   1        4.84        7.20      1.17 o
   2  -9   1        3.41        3.28      1.12 o
  -8  -8   1        9.71       10.42      1.95 o
  -7  -8   1        1.94        2.94      1.53 o
  -6  -8   1        4.20        6.64      1.50 o
  -5  -8   1       11.70       15.15      1.53 o
  -4  -8   1        5.57        6.13      1.83 o
  -3  -8   1       25.12       23.46      1.12 o
  -2  -8   1       40.76       45.49      1.28 o
  -1  -8   1        3.66        4.69      1.08 o
   0  -8   1        2.84        3.16      1.10 o
   1  -8   1        7.47        7.81      1.02 o
   2  -8   1        0.34       -0.26      1.01 o
   3  -8   1        0.01       -0.50      1.09 o
  -8  -7   1        1.27        0.00      1.89 o
  -7  -7   1       64.07       67.69      2.01 o
  -6  -7   1        6.06        4.63      1.54 o
  -5  -7   1       11.67       12.68      1.81 o
  -4  -7   1      316.95      310.88      2.14 o
  -3  -7   1       40.61       45.61      1.76 o
  -2  -7   1        0.04        1.29      1.12 o
  -1  -7   1       14.16       13.94      1.41 o
   0  -7   1      206.73      204.74      1.73 o
   1  -7   1      154.41      152.81      2.42 o
   2  -7   1       59.95       55.50      1.08 o
   3  -7   1       15.65       15.61      1.18 o
   4  -7   1       44.40       42.92      3.03 o
   5  -7   1        1.47        2.74      1.12 o
  -9  -6   1        1.24        1.17      1.19 o
  -8  -6   1       40.76       41.81      1.38 o
  -7  -6   1        0.46        2.28      1.26 o
  -6  -6   1      347.65      361.93      2.56 o
  -5  -6   1      151.60      150.27      1.93 o
  -4  -6   1       39.27       35.16      2.46 o
  -3  -6   1       10.26        9.71      1.89 o
  -2  -6   1        5.20        5.35      1.21 o
  -1  -6   1        0.74        2.28      1.39 o
   0  -6   1        4.84        6.34      1.39 o
   1  -6   1      264.07      278.55      1.82 o
   2  -6   1        1.14       -0.42      1.16 o
   3  -6   1       23.48       28.08      1.37 o
   4  -6   1       43.50       43.13      0.92 o
   5  -6   1        6.81        7.64      1.09 o
   6  -6   1        8.81        8.41      1.13 o
  -9  -5   1        7.39        8.04      1.07 o
  -8  -5   1       62.69       63.92      2.25 o
  -7  -5   1       10.92       12.42      1.25 o
  -6  -5   1      452.61      450.78     12.87 o
  -5  -5   1      883.00      864.97     40.27 o
  -4  -5   1      121.75      128.88      2.62 o
  -3  -5   1        0.24        0.71      2.01 o
  -2  -5   1      217.58      230.95      8.10 o
  -1  -5   1       68.76       63.03      1.31 o
   0  -5   1      225.89      219.29      1.72 o
   1  -5   1      131.32      126.45      1.90 o
   2  -5   1       89.77       82.25      1.41 o
   3  -5   1       10.18        9.62      1.15 o
   4  -5   1       98.92       90.68      2.67 o
   5  -5   1       12.57       12.38      1.10 o
   6  -5   1        0.24        3.04      1.08 o
   7  -5   1        4.59        6.62      1.26 o
 -10  -4   1        4.66        5.99      1.08 o
  -9  -4   1        1.31        0.85      1.03 o
  -8  -4   1       78.40       79.54      1.95 o
  -7  -4   1      109.48      110.72      2.27 o
  -6  -4   1        6.09        5.91      1.22 o
  -5  -4   1        1.32        2.22      2.15 o
  -4  -4   1      338.50      307.96     14.67 o
  -3  -4   1       25.72       28.39      2.06 o
  -2  -4   1      730.76      690.97     21.89 o
  -1  -4   1      130.94      135.93      1.93 o
   0  -4   1        6.78        9.74      1.49 o
   1  -4   1      372.42      402.25      8.05 o
   2  -4   1      106.64      104.21      3.89 o
   3  -4   1      521.34      504.34      6.76 o
   4  -4   1      231.24      219.74      1.49 o
   5  -4   1       18.38       18.58      2.89 o
   6  -4   1       15.28       16.80      1.18 o
   7  -4   1        0.01        0.51      1.15 o
   8  -4   1        8.05        7.11      1.14 o
 -10  -3   1        1.74        2.79      1.13 o
  -9  -3   1        2.87        3.15      1.15 o
  -8  -3   1      105.95      118.79      1.19 o
  -7  -3   1      159.04      160.34      2.09 o
  -6  -3   1        0.06        0.81      1.04 o
  -5  -3   1       14.24       14.10      1.53 o
  -4  -3   1        4.19        8.42      1.53 o
  -3  -3   1      247.45      239.50     10.92 o
  -2  -3   1      155.51      167.24      3.06 o
  -1  -3   1      109.02      117.89      3.28 o
   0  -3   1       92.37       77.40      1.82 o
   1  -3   1       73.71       79.66      1.19 o
   2  -3   1      155.56      196.46      1.71 o
   3  -3   1      301.73      292.28      1.65 o
   4  -3   1      128.13      121.65      1.35 o
   5  -3   1       25.72       26.32      1.29 o
   6  -3   1        0.03       -1.69      1.16 o
   7  -3   1       18.79       19.68      1.09 o
   8  -3   1        0.01        0.66      1.10 o
 -10  -2   1       28.28       24.08      1.01 o
  -9  -2   1       33.37       29.68      0.98 o
  -8  -2   1       50.28       54.11      1.30 o
  -7  -2   1       23.00       29.88      0.97 o
  -6  -2   1        0.14        1.84      1.05 o
  -5  -2   1       28.78       28.08      1.57 o
  -4  -2   1      380.43      384.69      6.07 o
  -3  -2   1      473.79      477.28      9.76 o
  -2  -2   1      830.28      819.74     42.71 o
  -1  -2   1       31.64       33.54      2.50 o
   0  -2   1      114.71       97.16      1.76 o
   1  -2   1      398.26      431.00      4.34 o
   2  -2   1      662.94      650.00      2.21 o
   3  -2   1     2231.75     2331.30     42.29 o
   4  -2   1     1730.82     1647.27      4.69 o
   5  -2   1       23.89       22.17      1.86 o
   6  -2   1        1.39        4.36      2.40 o
   7  -2   1       29.36       30.91      1.56 o
   8  -2   1        0.17        2.09      1.07 o
   9  -2   1        0.29       -1.12      1.20 o
 -10  -1   1        5.04        5.40      1.31 o
  -9  -1   1       14.98       18.49      1.02 o
  -8  -1   1       28.24       28.90      1.38 o
  -7  -1   1       73.21       67.56      1.00 o
  -6  -1   1       95.53       95.87      2.12 o
  -5  -1   1      514.99      523.84      3.89 o
  -4  -1   1      488.72      526.58      4.95 o
  -3  -1   1      151.44      146.26      2.05 o
  -2  -1   1    10704.61     9715.90    159.02 o
  -1  -1   1     3069.29     2892.83    104.15 o
   0  -1   1      414.35      406.49      8.55 o
   1  -1   1    13258.25    11848.46    354.68 o
   2  -1   1    12925.12    11976.42     20.64 o
   3  -1   1       17.37       19.15      1.04 o
   4  -1   1       96.60      112.07      1.49 o
   5  -1   1       70.40       70.89      1.48 o
   6  -1   1        2.53        2.38      1.03 o
   7  -1   1        1.42        3.57      1.82 o
   8  -1   1       14.62       14.93      1.33 o
   9  -1   1       24.16       21.88      0.98 o
  -9   0   1        5.86        9.99      1.11 o
  -8   0   1       18.24       20.59      1.08 o
  -7   0   1      125.22      117.77      1.80 o
  -6   0   1       46.38       46.62      1.41 o
  -5   0   1      358.24      394.95      6.50 o
  -4   0   1      254.76      265.47      3.85 o
  -3   0   1       65.21       55.22      1.52 o
  -2   0   1        0.67        3.00      1.77 o
  -1   0   1      110.35      126.35      2.46 o
   1   0   1      153.26      163.69      2.25 o
   2   0   1    10811.57    10303.07     69.67 o
   3   0   1      223.56      207.01      2.06 o
   4   0   1      210.17      205.68      1.56 o
   5   0   1       74.30       75.61      1.27 o
   6   0   1      106.58      108.42      1.79 o
   7   0   1       18.97       19.21      0.97 o
   8   0   1        2.84        3.45      0.97 o
   9   0   1       25.94       25.85      1.06 o
  10   0   1        4.97        5.92      1.07 o
  -9   1   1        8.05        7.44      1.05 o
  -8   1   1        0.39       -0.57      1.63 o
  -7   1   1      139.84      139.32      1.18 o
  -6   1   1       50.65       48.76      1.14 o
  -5   1   1       78.95       63.43      1.17 o
  -4   1   1      279.74      327.82      2.71 o
  -3   1   1       10.59       13.93      1.19 o
  -2   1   1      973.01      964.48      3.15 o
  -1   1   1     1065.36     1089.25     12.93 o
   0   1   1      155.56      172.42      2.20 o
   1   1   1     1302.07     1302.03     24.43 o
   2   1   1      155.21      173.15      2.42 o
   3   1   1      405.74      381.24      4.61 o
   4   1   1       22.57       25.23      1.14 o
   5   1   1       41.06       47.03      1.12 o
   6   1   1      122.57      110.60      1.27 o
   7   1   1        4.96        7.00      1.01 o
   8   1   1       20.80       22.16      1.04 o
   9   1   1        8.43        8.25      1.01 o
  10   1   1       58.44       56.35      1.23 o
  -9   2   1        0.82        1.78      0.99 o
  -8   2   1        3.51        2.68      0.98 o
  -7   2   1       46.21       45.76      1.30 o
  -6   2   1      173.20      171.89      2.76 o
  -5   2   1       44.14       40.84      1.10 o
  -4   2   1      277.40      273.28      1.48 o
  -3   2   1       13.05       16.30      1.15 o
  -2   2   1       42.52       58.71      1.48 o
  -1   2   1      552.07      583.51      2.75 o
   0   2   1      529.42      552.11      3.88 o
   1   2   1     2292.88     2289.82     38.68 o
   2   2   1      963.01      982.85     18.76 o
   3   2   1      226.01      217.28      1.89 o
   4   2   1      851.60      924.61      5.62 o
   5   2   1        0.63        1.17      1.08 o
   6   2   1       26.67       25.94      1.21 o
   7   2   1        0.08        1.11      0.94 o
   8   2   1        4.55        5.53      1.06 o
   9   2   1        1.05        2.24      0.92 o
  10   2   1       59.37       54.75      1.01 o
  -8   3   1        0.08       -0.59      1.36 o
  -7   3   1       10.62        9.91      1.08 o
  -6   3   1       10.01        9.60      1.07 o
  -5   3   1        5.53        7.28      1.19 o
  -4   3   1       58.89       54.22      1.82 o
  -3   3   1      311.56      302.60      1.64 o
  -2   3   1      684.11      696.61      2.47 o
  -1   3   1       12.84       14.87      1.35 o
   0   3   1     1140.17     1147.99      5.55 o
   1   3   1      542.23      547.49      3.45 o
   2   3   1       32.63       36.29      2.16 o
   3   3   1       52.69       43.05      1.95 o
   4   3   1      464.11      441.95      2.06 o
   5   3   1      138.74      146.68      1.37 o
   6   3   1        1.15        2.15      1.07 o
   7   3   1        0.40        0.43      1.01 o
   8   3   1       79.62       80.16      1.20 o
   9   3   1       66.39       68.16      1.57 o
  10   3   1        0.37       -0.04      1.31 o
  -8   4   1        0.31        0.23      1.27 o
  -7   4   1       13.56       12.99      1.49 o
  -6   4   1        0.44        2.28      1.06 o
  -5   4   1       60.42       59.43      1.95 o
  -4   4   1       33.49       32.82      1.27 o
  -3   4   1       40.14       38.58      1.23 o
  -2   4   1      103.98      130.37      1.63 o
  -1   4   1        5.56        2.34      1.09 o
   0   4   1     1565.52     1701.60     36.65 o
   1   4   1      163.36      165.76      1.52 o
   2   4   1     3083.59     3175.69     37.11 o
   3   4   1       64.98       88.38      1.97 o
   4   4   1       90.54       86.51      1.87 o
   5   4   1       29.70       24.16      1.72 o
   6   4   1        2.80        4.48      1.32 o
   7   4   1        9.91        9.48      1.14 o
   8   4   1       24.75       21.75      1.13 o
   9   4   1      103.11      100.72      1.87 o
  10   4   1       22.32       19.63      1.10 o
  -7   5   1        0.68        4.16      1.14 o
  -6   5   1        2.70        2.66      1.07 o
  -5   5   1       28.66       29.86      1.11 o
  -4   5   1       94.45       95.67      1.24 o
  -3   5   1        0.49        1.29      1.11 o
  -2   5   1        8.33        7.13      1.57 o
  -1   5   1       38.27       44.72      1.12 o
   0   5   1      885.77      918.43      6.58 o
   1   5   1      906.92     1032.65     10.90 o
   2   5   1      127.62      154.28      3.26 o
   3   5   1       60.82       60.42      1.78 o
   4   5   1        0.21        3.64      1.65 o
   5   5   1      122.15      132.24      1.89 o
   6   5   1      696.30      674.96     25.71 o
   7   5   1       80.83       84.99      3.30 o
   8   5   1       44.18       44.00      3.72 o
   9   5   1       13.14       12.62      1.28 o
  10   5   1       22.79       23.43      1.19 o
  -6   6   1        0.55        2.53      1.24 o
  -5   6   1        1.70        0.38      1.07 o
  -4   6   1        0.05        1.03      1.12 o
  -3   6   1        9.32        9.93      1.28 o
  -2   6   1        0.18        2.39      1.11 o
  -1   6   1      204.09      205.30      3.08 o
   0   6   1      197.38      195.65      1.93 o
   1   6   1      140.08      158.04      2.64 o
   2   6   1      321.36      329.12      6.35 o
   3   6   1       11.05       14.32      1.64 o
   4   6   1       50.49       50.11      1.73 o
   5   6   1      234.62      235.88      2.15 o
   6   6   1        2.72        1.98      1.55 o
   7   6   1       19.41       17.04      1.55 o
   8   6   1        0.17       -0.11      1.51 o
   9   6   1       59.25       57.82      2.09 o
  -5   7   1        0.12        2.65      2.33 o
  -4   7   1        1.87        4.03      1.07 o
  -3   7   1       54.00       54.65      2.69 o
  -2   7   1        7.20        7.37      1.00 o
  -1   7   1       19.06       17.45      1.08 o
   0   7   1        1.43        1.24      0.99 o
   1   7   1        6.26        6.56      1.12 o
   2   7   1       14.10       18.03      1.25 o
   3   7   1       40.64       46.28      1.43 o
   4   7   1       11.14       10.86      1.84 o
   5   7   1        0.59        0.85      1.46 o
   6   7   1        1.12        0.89      1.53 o
   7   7   1        3.92        6.41      1.50 o
   8   7   1        2.60        3.25      1.51 o
   9   7   1       20.75       22.02      1.64 o
  -4   8   1       21.20       21.10      1.02 o
  -3   8   1        8.36       11.46      1.28 o
  -2   8   1       11.47        9.82      1.07 o
  -1   8   1        6.49        4.40      1.27 o
   0   8   1       51.41       53.53      2.63 o
   1   8   1       45.00       47.01      1.22 o
   2   8   1        2.80        1.95      1.16 o
   3   8   1        1.34        0.70      1.05 o
   4   8   1        7.18        9.70      1.83 o
   5   8   1       26.20       22.34      1.54 o
   6   8   1       16.65       20.22      1.53 o
   7   8   1        0.01       -3.78      1.89 o
   8   8   1       50.21       54.25      2.01 o
  -2   9   1       14.56       15.92      1.59 o
  -1   9   1       41.30       39.32      1.71 o
   0   9   1       31.66       31.35      1.33 o
   1   9   1        2.86        3.48      1.09 o
   2   9   1       30.84       26.56      1.24 o
   3   9   1        3.66        4.44      1.24 o
   4   9   1        1.12        3.28      1.22 o
   5   9   1        1.91        0.10      1.50 o
   6   9   1        4.12        4.69      1.54 o
   7   9   1       29.90       33.55      1.67 o
   0  10   1       13.24       14.42      1.22 o
   1  10   1        2.97        5.99      1.23 o
   2  10   1        1.86        1.92      1.23 o
   3  10   1        5.54        6.42      1.49 o
   4  10   1       29.99       33.16      1.95 o
   5  10   1        0.58        0.68      1.28 o
  -6  -9   2        1.91        3.66      1.60 o
  -5  -9   2        2.57        2.84      1.53 o
  -4  -9   2        0.04        1.26      1.03 o
  -3  -9   2        2.89        2.55      0.97 o
  -2  -9   2       21.87       22.81      1.07 o
  -1  -9   2       20.42       20.67      1.16 o
   0  -9   2       48.39       47.95      1.11 o
   1  -9   2        2.13        1.35      1.06 o
  -7  -8   2        0.33        0.98      1.56 o
  -6  -8   2        4.05        5.69      1.53 o
  -5  -8   2        0.88        1.22      1.45 o
  -4  -8   2       22.05       20.58      2.00 o
  -3  -8   2       20.36       19.85      1.23 o
  -2  -8   2       64.16       62.03      1.62 o
  -1  -8   2      133.22      139.13      3.40 o
   0  -8   2       14.84       12.24      1.20 o
   1  -8   2        3.24        3.00      0.95 o
   2  -8   2       10.43       10.94      1.16 o
   3  -8   2       12.68       12.37      1.12 o
  -8  -7   2       16.50       15.27      1.57 o
  -7  -7   2       13.69       16.45      1.56 o
  -6  -7   2        1.28        3.21      1.48 o
  -5  -7   2       27.63       30.78      2.32 o
  -4  -7   2      241.46      242.14      2.98 o
  -3  -7   2        0.57        0.29      1.59 o
  -2  -7   2       98.65       98.23      1.66 o
  -1  -7   2        3.25        6.32      1.36 o
   0  -7   2       10.76       10.84      1.19 o
   1  -7   2        5.89        5.07      1.36 o
   2  -7   2       52.64       48.74      1.19 o
   3  -7   2        0.23        2.30      0.93 o
   4  -7   2        6.77        6.81      0.94 o
   5  -7   2        0.10        0.46      1.02 o
  -9  -6   2       11.31       10.86      1.19 o
  -8  -6   2       28.23       33.10      2.00 o
  -7  -6   2        3.02        2.13      1.16 o
  -6  -6   2        1.35        0.61      1.86 o
  -5  -6   2       40.19       36.50      2.01 o
  -4  -6   2     1078.08     1059.13     57.24 o
  -3  -6   2       22.86       19.42      1.87 o
  -2  -6   2       25.32       22.54      1.28 o
  -1  -6   2        9.63        9.19      1.13 o
   0  -6   2      522.10      518.71      6.53 o
   1  -6   2      200.17      190.25      5.63 o
   2  -6   2       64.46       61.03      1.21 o
   3  -6   2       78.26       71.23      1.03 o
   4  -6   2        5.47        4.54      1.18 o
   5  -6   2        0.43        1.69      1.63 o
   6  -6   2       11.70        7.86      1.59 o
  -9  -5   2        0.43        0.80      1.10 o
  -8  -5   2        0.37       -0.59      1.06 o
  -7  -5   2        3.61        4.35      1.08 o
  -6  -5   2      214.84      214.37     13.19 o
  -5  -5   2       86.94       89.82      4.36 o
  -4  -5   2      661.50      636.07     10.80 o
  -3  -5   2       20.84       23.55      1.71 o
  -2  -5   2        7.31       11.41      1.69 o
  -1  -5   2       73.39       77.07      1.34 o
   0  -5   2      378.51      375.45      2.07 o
   1  -5   2      162.64      153.33      1.52 o
   2  -5   2      116.29      112.48      1.33 o
   3  -5   2      187.24      193.11      3.85 o
   4  -5   2       76.95       75.74      1.53 o
   5  -5   2        0.49       -0.96      1.49 o
   6  -5   2      111.02      107.27      1.77 o
   7  -5   2       11.02        8.90      1.56 o
  -9  -4   2        3.56        5.70      1.03 o
  -8  -4   2        5.44        6.87      2.44 o
  -7  -4   2       35.49       36.32      1.58 o
  -6  -4   2      168.72      167.85      6.98 o
  -5  -4   2      155.12      156.39     10.67 o
  -4  -4   2       19.13       20.15      1.59 o
  -3  -4   2       10.37       12.67      1.79 o
  -2  -4   2       34.02       35.88      2.08 o
  -1  -4   2      351.51      355.09      4.43 o
   0  -4   2       83.62       90.97      1.63 o
   1  -4   2       30.15       28.58      0.99 o
   2  -4   2      204.92      206.29      2.82 o
   3  -4   2       39.93       41.17      1.09 o
   4  -4   2        7.26        9.84      1.15 o
   5  -4   2      481.20      466.70      9.15 o
   6  -4   2        2.14        2.83      1.07 o
   7  -4   2       73.67       69.40      1.39 o
   8  -4   2        9.02        6.50      1.14 o
 -10  -3   2        0.65        1.41      1.06 o
  -9  -3   2        6.55        5.73      1.09 o
  -8  -3   2       39.09       34.80      0.99 o
  -7  -3   2       74.69       81.39      1.14 o
  -6  -3   2       19.28       14.74      1.42 o
  -5  -3   2       12.82       12.61      1.51 o
  -4  -3   2      526.70      540.95     27.10 o
  -3  -3   2       33.47       39.50      2.56 o
  -2  -3   2      804.85      735.80      6.99 o
  -1  -3   2      177.31      185.71      4.81 o
   0  -3   2      207.62      215.03      2.50 o
   1  -3   2      711.84      749.77      7.10 o
   2  -3   2      159.24      138.96      2.05 o
   3  -3   2       41.38       40.22      1.25 o
   4  -3   2        1.52       37.31     19.35 o
   5  -3   2      491.77      476.58      4.26 o
   6  -3   2      201.03      192.31      1.51 o
   7  -3   2        4.18        5.74      2.00 o
   8  -3   2        0.83        2.21      1.10 o
 -10  -2   2        7.43        6.02      1.12 o
  -9  -2   2        2.35        3.17      1.13 o
  -8  -2   2        1.58        3.33      1.00 o
  -7  -2   2       10.47       12.20      1.01 o
  -6  -2   2       51.19       55.36      1.50 o
  -5  -2   2       22.04       18.36      1.46 o
  -4  -2   2       31.27       43.25      1.56 o
  -3  -2   2     1073.71     1091.00     35.08 o
  -2  -2   2       82.58       83.28      3.51 o
  -1  -2   2     1411.74     1297.47      4.10 o
   0  -2   2      859.75      859.12     19.68 o
   1  -2   2      135.10      125.06      1.46 o
   2  -2   2      196.03      205.67      2.71 o
   3  -2   2     1700.45     1817.75     37.79 o
   4  -2   2      616.71      671.63     10.32 o
   5  -2   2       40.43       46.05      1.15 o
   6  -2   2      411.06      422.58      1.84 o
   7  -2   2       49.39       51.91      1.17 o
   8  -2   2        5.99        5.69      1.56 o
   9  -2   2        1.73        2.21      1.35 o
  -9  -1   2        0.83        0.23      1.01 o
  -8  -1   2        3.08        4.34      0.95 o
  -7  -1   2       20.75       25.15      1.56 o
  -6  -1   2       13.42       16.17      1.12 o
  -5  -1   2      800.09      818.29     13.97 o
  -4  -1   2      547.72      593.14      9.31 o
  -3  -1   2      749.72      808.79     11.29 o
  -2  -1   2     1183.60     1209.89     28.99 o
  -1  -1   2      115.30      127.28      4.69 o
   0  -1   2       70.32       70.90      1.71 o
   1  -1   2      235.95      243.49      3.33 o
   2  -1   2      209.15      170.09      5.49 o
   3  -1   2      423.78      469.27      2.37 o
   4  -1   2      409.69      475.97      5.09 o
   5  -1   2        0.08        1.13      0.86 o
   6  -1   2        0.62        0.25      0.98 o
   7  -1   2       83.26       89.64      1.89 o
   8  -1   2        1.84        2.93      1.08 o
   9  -1   2        3.41        2.71      1.19 o
  -9   0   2        5.05        4.30      1.02 o
  -8   0   2        3.48        5.88      0.99 o
  -7   0   2        3.27        2.60      1.00 o
  -6   0   2       87.76       93.99      1.45 o
  -5   0   2      174.57      171.41      1.84 o
  -4   0   2       98.08      120.20      1.67 o
  -3   0   2      488.64      503.21      2.33 o
  -2   0   2     1773.89     1807.53      4.30 o
  -1   0   2      912.68      875.70     36.08 o
   0   0   2       65.76       66.12      2.39 o
   1   0   2       11.93        9.91      1.93 o
   2   0   2     2068.54     2109.93     22.81 o
   3   0   2     1055.58     1148.78     11.63 o
   4   0   2        2.08        0.84      0.90 o
   5   0   2      244.16      236.82      2.06 o
   6   0   2       96.25       95.32      1.56 o
   7   0   2        0.43        1.13      0.99 o
   8   0   2        0.32        0.91      0.95 o
   9   0   2        0.68        2.50      1.00 o
  -9   1   2        2.46        3.34      0.95 o
  -8   1   2       39.43       41.28      0.98 o
  -7   1   2        5.02        3.35      0.92 o
  -6   1   2       29.03       28.17      1.00 o
  -5   1   2        8.12       13.40      1.05 o
  -4   1   2      176.46      181.36      1.52 o
  -3   1   2       21.67       19.01      1.31 o
  -2   1   2      345.55      360.16      2.22 o
  -1   1   2     1296.78     1282.17     16.95 o
   0   1   2        2.65        1.75      1.96 o
   1   1   2     2512.77     2500.58     96.25 o
   2   1   2      534.80      496.46      5.82 o
   3   1   2      235.25      216.03      1.80 o
   4   1   2      448.35      458.32      3.89 o
   5   1   2      538.36      601.59      5.32 o
   6   1   2        0.41        0.88      1.18 o
   7   1   2       17.19       18.21      1.13 o
   8   1   2        8.29        9.91      0.88 o
   9   1   2       63.20       64.27      1.04 o
  10   1   2       18.54       18.62      1.08 o
  -9   2   2        0.13        1.35      1.07 o
  -8   2   2       64.95       60.48      1.31 o
  -7   2   2        9.07       10.07      0.97 o
  -6   2   2        1.69        2.48      0.99 o
  -5   2   2      152.64      153.66      3.40 o
  -4   2   2       11.39       13.36      1.05 o
  -3   2   2      257.11      267.49      4.11 o
  -2   2   2     1054.15     1055.54     16.42 o
  -1   2   2     1121.57     1152.37     32.40 o
   0   2   2     2808.61     2541.95    123.11 o
   1   2   2      585.52      581.11      5.90 o
   2   2   2       61.65       47.58      1.51 o
   3   2   2     1956.95     2047.55     19.86 o
   4   2   2      280.44      291.92      1.61 o
   5   2   2       64.07       69.54      1.16 o
   6   2   2       15.70       20.09      1.09 o
   7   2   2        2.24        2.50      0.95 o
   8   2   2        4.67        4.32      0.92 o
   9   2   2       12.99       14.73      1.08 o
  10   2   2       14.46       14.16      0.99 o
  -8   3   2        3.02        1.31      1.56 o
  -7   3   2        2.50        3.30      1.06 o
  -6   3   2       24.05       22.90      1.04 o
  -5   3   2       10.78       11.01      1.09 o
  -4   3   2       47.98       58.81      1.32 o
  -3   3   2        4.13        9.54      1.29 o
  -2   3   2      146.05      161.27      2.17 o
  -1   3   2      315.27      321.74      1.89 o
   0   3   2      273.64      283.05      2.20 o
   1   3   2      524.54      535.17      5.53 o
   2   3   2      101.83      114.15      1.98 o
   3   3   2      927.27      975.94     26.84 o
   4   3   2      497.79      552.32      5.31 o
   5   3   2      159.76      161.20      9.09 o
   6   3   2       29.81       29.44      1.11 o
   7   3   2        4.30        6.98      1.12 o
   8   3   2        0.84        2.20      1.01 o
   9   3   2        6.56        6.13      0.96 o
  10   3   2        3.45        4.70      1.35 o
  -8   4   2        3.45        6.12      1.40 o
  -7   4   2        1.21        2.14      2.36 o
  -6   4   2       15.72       14.23      1.14 o
  -5   4   2        0.03        0.13      1.04 o
  -4   4   2       34.54       41.47      2.28 o
  -3   4   2        4.49        6.01      1.29 o
  -2   4   2      274.04      264.68      1.79 o
  -1   4   2       85.11       76.11      1.34 o
   0   4   2        0.00        1.04      1.11 o
   1   4   2       10.52       11.55      1.30 o
   2   4   2     2346.89     2512.23     64.86 o
   3   4   2      205.36      219.71      2.31 o
   4   4   2     1087.53     1146.43      3.61 o
   5   4   2      288.51      289.19      2.74 o
   6   4   2        3.63        3.50      1.30 o
   7   4   2       50.80       47.58      1.21 o
   8   4   2       45.97       42.70      1.52 o
   9   4   2        3.21        2.97      1.01 o
  10   4   2        0.92        2.53      1.08 o
  -7   5   2        0.13       -0.66      1.10 o
  -6   5   2       20.24       20.59      1.42 o
  -5   5   2       11.10       12.80      1.19 o
  -4   5   2        9.28        9.47      1.11 o
  -3   5   2      220.15      225.82      3.34 o
  -2   5   2       87.26       83.79      1.28 o
  -1   5   2        8.01        9.34      1.03 o
   0   5   2      514.35      529.99      5.19 o
   1   5   2      140.14      143.50      1.46 o
   2   5   2      577.06      635.61      8.66 o
   3   5   2       15.63       25.95      1.68 o
   4   5   2      109.26      122.94      1.95 o
   5   5   2       13.36       11.23      2.03 o
   6   5   2      248.70      259.36      2.15 o
   7   5   2       43.74       42.87      1.40 o
   8   5   2       98.43       96.96      1.69 o
   9   5   2       12.63       13.74      1.19 o
  10   5   2       11.89       12.71      1.18 o
  -6   6   2        9.55       10.21      1.29 o
  -5   6   2       12.13       13.09      1.51 o
  -4   6   2       39.24       38.66      1.11 o
  -3   6   2        7.91        9.92      1.16 o
  -2   6   2       42.61       41.04      1.17 o
  -1   6   2        1.23        2.75      1.11 o
   0   6   2       10.02        8.43      1.18 o
   1   6   2        2.30        4.32      1.13 o
   2   6   2        3.61        5.27      1.23 o
   3   6   2        0.13        1.00      1.61 o
   4   6   2      203.72      217.44      2.09 o
   5   6   2        9.11       10.00      1.57 o
   6   6   2        7.23       10.01      1.89 o
   7   6   2       13.94       13.29      1.56 o
   8   6   2        3.96        5.18      1.50 o
   9   6   2       14.39       16.45      1.33 o
  -5   7   2       13.34       13.96      1.13 o
  -4   7   2       19.39       19.96      2.37 o
  -3   7   2       22.31       24.22      1.09 o
  -2   7   2       33.78       36.76      1.07 o
  -1   7   2      307.70      303.82      1.59 o
   0   7   2       20.62       22.27      1.09 o
   1   7   2       30.81       25.58      1.18 o
   2   7   2      151.34      146.17      2.29 o
   3   7   2        3.58        6.29      1.41 o
   4   7   2       38.95       40.78      1.93 o
   5   7   2       31.23       34.02      1.61 o
   6   7   2        5.93        7.24      1.46 o
   7   7   2       24.58       24.12      1.59 o
   8   7   2        0.70        0.87      1.49 o
   9   7   2        1.27       -0.04      1.54 o
  -4   8   2       45.24       44.53      1.11 o
  -3   8   2        2.81        4.01      0.99 o
  -2   8   2       86.34       85.94      1.67 o
  -1   8   2        0.09        1.85      1.26 o
   0   8   2       10.33       11.08      1.14 o
   1   8   2       50.30       56.18      1.44 o
   2   8   2       11.11       11.79      1.19 o
   3   8   2       31.17       25.73      1.30 o
   4   8   2       31.05       26.90      1.55 o
   5   8   2        3.39        6.55      1.45 o
   6   8   2        9.25       11.16      1.49 o
   7   8   2        2.22        4.42      1.45 o
   8   8   2       38.92       40.50      1.65 o
  -2   9   2        4.29        6.87      1.22 o
  -1   9   2       18.54       23.24      2.00 o
   0   9   2       10.47        9.88      1.42 o
   1   9   2        1.19        1.41      1.07 o
   2   9   2      109.32      104.34      1.34 o
   3   9   2        3.04        1.61      1.25 o
   4   9   2        0.03        1.64      1.45 o
   5   9   2        5.13        5.88      1.53 o
   6   9   2        0.77        3.22      1.53 o
   7   9   2        5.28        6.83      1.57 o
   0  10   2       13.57       12.04      1.24 o
   1  10   2       13.85       15.05      1.20 o
   2  10   2        0.66        1.41      2.07 o
   3  10   2        0.24        1.17      1.51 o
   4  10   2       13.19        4.66      1.55 o
   5  10   2        1.35        2.30      1.33 o
   6  10   2        2.15        6.07      1.57 o
  -5  -9   3        0.96        0.10      1.56 o
  -4  -9   3        1.50        2.30      1.30 o
  -3  -9   3        0.05        0.60      1.23 o
  -2  -9   3        2.64        1.87      1.39 o
  -1  -9   3       36.93       38.33      1.46 o
   0  -9   3       63.21       60.05      1.53 o
   1  -9   3        1.02        0.41      1.09 o
  -7  -8   3        0.88       -0.26      1.57 o
  -6  -8   3        5.69        7.54      1.57 o
  -5  -8   3        1.47        1.10      1.97 o
  -4  -8   3        8.77        6.65      1.58 o
  -3  -8   3       18.89       18.62      1.21 o
  -2  -8   3        0.03        0.74      1.33 o
  -1  -8   3       11.25       13.62      1.37 o
   0  -8   3       46.01       45.67      1.42 o
   1  -8   3        8.88        8.28      1.36 o
   2  -8   3        5.74        5.13      1.32 o
   3  -8   3        3.31        6.57      1.26 o
  -8  -7   3       14.84       14.99      1.32 o
  -7  -7   3        1.47        1.85      1.21 o
  -6  -7   3        5.44        6.99      2.64 o
  -5  -7   3       25.06       27.83      2.85 o
  -4  -7   3        8.76        9.84      1.60 o
  -3  -7   3      275.05      255.08      3.94 o
  -2  -7   3      536.26      523.99      2.70 o
  -1  -7   3       72.74       69.64      1.51 o
   0  -7   3       68.53       68.00      1.45 o
   1  -7   3       17.70       17.82      1.32 o
   2  -7   3        4.06        5.63      1.07 o
   3  -7   3        5.24        5.51      0.98 o
   4  -7   3        3.37        4.51      0.89 o
  -8  -6   3        2.10        3.53      1.11 o
  -7  -6   3        0.04        0.19      1.70 o
  -6  -6   3       13.81       14.88      1.68 o
  -5  -6   3       30.77       29.24      1.66 o
  -4  -6   3      153.17      149.86      1.95 o
  -3  -6   3       36.06       32.54      1.57 o
  -2  -6   3      591.50      569.24      5.41 o
  -1  -6   3        4.16        3.30      1.03 o
   0  -6   3       21.02       18.73      1.42 o
   1  -6   3       12.78       15.09      1.23 o
   2  -6   3      279.42      282.40      8.75 o
   3  -6   3       25.69       28.99      0.92 o
   4  -6   3       15.55       14.13      0.88 o
   5  -6   3        8.48        9.91      0.89 o
   6  -6   3        3.86        4.63      1.24 o
  -9  -5   3        0.03        0.22      1.04 o
  -8  -5   3        1.77        2.42      1.05 o
  -7  -5   3       48.56       44.75      1.69 o
  -6  -5   3       14.72       14.68      1.41 o
  -5  -5   3        2.50        3.03      1.66 o
  -4  -5   3      374.31      357.53      4.29 o
  -3  -5   3      297.74      301.38      7.69 o
  -2  -5   3      186.31      168.14      2.76 o
  -1  -5   3      427.99      419.63      8.33 o
   0  -5   3      119.90      111.12      1.49 o
   1  -5   3      259.32      251.39      1.69 o
   2  -5   3        8.13       11.65      0.98 o
   3  -5   3        8.67        7.99      0.90 o
   4  -5   3       11.10       14.22      1.00 o
   5  -5   3        1.76        0.92      1.01 o
   6  -5   3       69.41       65.23      1.28 o
   7  -5   3       17.68       17.48      2.46 o
  -9  -4   3        0.86        1.06      1.44 o
  -8  -4   3        0.09        0.95      1.00 o
  -7  -4   3       11.09       11.56      1.47 o
  -6  -4   3        1.49        2.36      1.41 o
  -5  -4   3       13.16       13.34      1.60 o
  -4  -4   3      160.80      147.66      7.93 o
  -3  -4   3       57.04       60.48      1.73 o
  -2  -4   3       96.32       91.16      1.62 o
  -1  -4   3       19.85       20.49      1.16 o
   0  -4   3      426.95      414.49      7.14 o
   1  -4   3       22.04       18.54      1.31 o
   2  -4   3        0.28        1.24      1.00 o
   3  -4   3       85.96       81.85      1.05 o
   4  -4   3        0.45        2.64      1.07 o
   5  -4   3       20.64       21.28      1.41 o
   6  -4   3       21.84       22.01      1.50 o
   7  -4   3      142.68      122.78      1.33 o
  -9  -3   3        0.12        2.33      0.99 o
  -8  -3   3        8.54       10.78      1.57 o
  -7  -3   3       27.75       26.03      1.38 o
  -6  -3   3       22.81       23.54      1.43 o
  -5  -3   3       11.99        9.26      1.48 o
  -4  -3   3        6.23        9.01      1.58 o
  -3  -3   3       17.95       14.97      1.59 o
  -2  -3   3      304.49      317.14      2.53 o
  -1  -3   3      875.61      842.04     23.03 o
   0  -3   3      243.87      240.32      3.96 o
   1  -3   3       90.66       87.82      2.89 o
   2  -3   3      520.92      548.56      2.34 o
   3  -3   3      113.11      115.17      2.04 o
   4  -3   3      323.19      325.67      2.64 o
   5  -3   3        0.18        0.79      1.72 o
   6  -3   3       19.61       21.48      1.28 o
   7  -3   3       45.42       46.64      1.97 o
   8  -3   3       25.24       21.57      1.60 o
  -9  -2   3        0.40        1.02      0.94 o
  -8  -2   3        8.01        6.01      1.07 o
  -7  -2   3       28.91       27.18      1.13 o
  -6  -2   3       60.71       65.57      1.28 o
  -5  -2   3       51.27       53.11      1.42 o
  -4  -2   3        6.95        4.83      1.34 o
  -3  -2   3        0.04       -0.17      1.46 o
  -2  -2   3      248.80      273.04      9.75 o
  -1  -2   3      175.85      198.14      1.96 o
   0  -2   3       38.12       35.01      1.28 o
   1  -2   3      881.73      925.80     27.23 o
   2  -2   3       70.66       70.20      1.42 o
   3  -2   3        0.03        2.84      1.03 o
   4  -2   3      106.68       98.32      2.60 o
   5  -2   3      274.28      293.45      6.65 o
   6  -2   3       25.87       26.37      1.04 o
   7  -2   3        6.11        4.93      1.48 o
   8  -2   3       17.51       17.10      1.55 o
   9  -2   3        0.92        3.17      1.86 o
  -9  -1   3        2.39        5.91      1.48 o
  -8  -1   3        3.77        4.16      0.98 o
  -7  -1   3        9.03        9.28      0.93 o
  -6  -1   3        0.08        1.28      1.13 o
  -5  -1   3       45.99       48.04      2.31 o
  -4  -1   3     1032.16     1058.93     22.93 o
  -3  -1   3      590.59      632.74      8.37 o
  -2  -1   3      887.40      866.79     35.04 o
  -1  -1   3      157.86      164.43      6.96 o
   0  -1   3      353.68      327.96     11.73 o
   1  -1   3      470.34      460.27     10.69 o
   2  -1   3      798.35      793.77     22.85 o
   3  -1   3      235.08      254.31      2.87 o
   4  -1   3        0.73        0.69      1.29 o
   5  -1   3      122.47      130.50      2.41 o
   6  -1   3      156.71      154.50      2.65 o
   7  -1   3       26.57       28.85      1.12 o
   8  -1   3       41.20       40.22      1.59 o
   9  -1   3        0.14       -0.50      1.88 o
  -9   0   3        0.19        2.09      0.95 o
  -8   0   3        2.02        0.65      1.59 o
  -7   0   3        0.31        1.61      0.92 o
  -6   0   3       72.41       72.97      1.25 o
  -5   0   3        8.14        4.52      1.46 o
  -4   0   3      151.78      165.28      1.74 o
  -3   0   3       57.56       85.89      8.97 o
  -2   0   3        6.74       10.48      1.64 o
  -1   0   3      588.95      554.16      6.55 o
   0   0   3     3672.10     3146.41     16.67 o
   1   0   3     2080.89     1955.58     65.82 o
   2   0   3     1820.55     1789.18     25.34 o
   3   0   3      649.32      638.98      3.41 o
   4   0   3      322.65      331.45      2.91 o
   5   0   3      431.50      433.01      5.21 o
   6   0   3      376.41      398.07      3.53 o
   7   0   3      429.02      445.43      2.55 o
   8   0   3       25.57       23.61      1.12 o
   9   0   3        1.47        3.16      1.18 o
  -9   1   3       16.81       17.34      0.98 o
  -8   1   3        4.46        4.82      0.91 o
  -7   1   3        1.68        2.11      0.96 o
  -6   1   3       13.47       17.02      1.04 o
  -5   1   3       77.61       76.36      1.62 o
  -4   1   3      103.09       99.05      3.36 o
  -3   1   3      738.57      745.52      6.40 o
  -2   1   3     1324.99     1293.90      4.38 o
  -1   1   3      209.68      222.71      4.36 o
   0   1   3      293.00      245.79      2.47 o
   1   1   3       52.64       51.90      3.29 o
   2   1   3      985.59      978.04     17.05 o
   3   1   3      199.26      212.95      1.33 o
   4   1   3       23.79       31.89      1.07 o
   5   1   3      894.02      888.32      2.56 o
   6   1   3        3.18        2.99      1.23 o
   7   1   3       62.74       66.86      1.31 o
   8   1   3        1.55        3.01      1.31 o
   9   1   3       23.34       21.43      1.34 o
  10   1   3        3.18        2.82      1.21 o
  -8   2   3       30.91       29.31      1.02 o
  -7   2   3        3.07        2.19      0.93 o
  -6   2   3        5.22        4.23      0.98 o
  -5   2   3      104.62      107.25      1.32 o
  -4   2   3        8.80        9.16      1.19 o
  -3   2   3      246.50      274.68      1.62 o
  -2   2   3      112.80      111.46      1.51 o
  -1   2   3      214.20      190.06      2.01 o
   0   2   3       11.12       10.79      1.74 o
   1   2   3      159.49      137.97      1.97 o
   2   2   3        9.38        8.26      1.26 o
   3   2   3        9.07       10.27      1.05 o
   4   2   3       73.45       72.70      1.07 o
   5   2   3      175.80      176.68      1.15 o
   6   2   3      362.48      371.89      1.83 o
   7   2   3       23.06       22.39      1.24 o
   8   2   3        0.61        1.30      1.29 o
   9   2   3       22.31       23.01      1.16 o
  10   2   3        0.13       -0.23      1.33 o
  -8   3   3        3.49        3.52      1.12 o
  -7   3   3        9.72       10.77      1.57 o
  -6   3   3        8.65       10.51      1.02 o
  -5   3   3        2.46        3.54      1.11 o
  -4   3   3      198.29      187.85      2.52 o
  -3   3   3      212.36      171.27      3.34 o
  -2   3   3      128.10      120.16      1.35 o
  -1   3   3      104.98       99.69      1.44 o
   0   3   3     1361.90     1423.47     16.10 o
   1   3   3       25.79       22.88      1.22 o
   2   3   3      554.06      554.65      9.51 o
   3   3   3      164.13      162.20      3.35 o
   4   3   3        8.69       11.87      1.01 o
   5   3   3       23.38       25.97      1.03 o
   6   3   3       56.06       58.24      1.17 o
   7   3   3        0.02        0.13      1.01 o
   8   3   3       32.99       30.58      1.72 o
   9   3   3       35.51       35.24      1.00 o
  10   3   3        2.77        3.18      1.06 o
  -7   4   3        5.46        7.21      1.10 o
  -6   4   3       44.41       41.00      2.64 o
  -5   4   3       16.17       21.14      1.09 o
  -4   4   3      148.05      162.30      1.92 o
  -3   4   3       20.15       20.36      2.60 o
  -2   4   3        0.30       -0.16      1.16 o
  -1   4   3      716.94      708.69      2.24 o
   0   4   3      119.09      118.09      1.24 o
   1   4   3      963.85     1041.06     11.75 o
   2   4   3      101.58      104.91      1.49 o
   3   4   3       84.32      104.94      1.29 o
   4   4   3      781.82      857.80     19.50 o
   5   4   3        1.88        1.89      1.25 o
   6   4   3       90.43       92.94      1.36 o
   7   4   3        4.84        4.61      1.20 o
   8   4   3       39.15       41.29      1.16 o
   9   4   3        0.67        1.16      1.00 o
  10   4   3        3.05        1.40      1.14 o
  -7   5   3        7.76        9.10      2.12 o
  -6   5   3       41.61       35.79      1.14 o
  -5   5   3       12.36       14.75      1.08 o
  -4   5   3       51.97       50.81      1.73 o
  -3   5   3       33.01       33.28      1.71 o
  -2   5   3       45.47       42.57      1.30 o
  -1   5   3        0.85        3.89      2.07 o
   0   5   3       66.15       63.24      1.27 o
   1   5   3        0.71        1.50      1.08 o
   2   5   3      340.56      349.14      7.46 o
   3   5   3       54.79       60.42      1.78 o
   4   5   3       56.11       48.50      1.76 o
   5   5   3      106.16      113.45      1.84 o
   6   5   3        2.40        2.87      1.36 o
   7   5   3       34.75       36.05      1.26 o
   8   5   3       55.71       55.41      1.21 o
   9   5   3       18.64       20.57      1.23 o
  10   5   3        0.41        1.30      1.09 o
  -6   6   3        0.04        4.75      1.35 o
  -5   6   3      230.90      232.57      7.84 o
  -4   6   3        0.11        0.70      1.84 o
  -3   6   3       73.73       75.28      1.29 o
  -2   6   3       65.19       72.98      2.25 o
  -1   6   3        0.19        1.06      1.03 o
   0   6   3       56.92       50.54      1.18 o
   1   6   3       68.02       63.04      1.27 o
   2   6   3       25.11       30.12      1.23 o
   3   6   3        0.10        0.33      1.49 o
   4   6   3        8.33        9.76      1.62 o
   5   6   3      113.51      122.44      2.20 o
   6   6   3       35.41       38.74      1.61 o
   7   6   3        1.89        0.71      1.51 o
   8   6   3        1.25        1.07      1.48 o
   9   6   3        0.58       -1.89      2.06 o
  -5   7   3       42.18       40.23      2.34 o
  -4   7   3        3.67        4.29      2.79 o
  -3   7   3        0.39       -0.37      1.06 o
  -2   7   3      133.91      131.47      2.57 o
  -1   7   3       29.03       22.09      1.20 o
   0   7   3       64.26       70.55      1.18 o
   1   7   3        9.90       13.35      1.18 o
   2   7   3       72.81       75.99      1.28 o
   3   7   3      102.93      105.47      2.53 o
   4   7   3       43.66       43.63      1.62 o
   5   7   3      120.47      107.15      2.05 o
   6   7   3      109.45      102.21      1.75 o
   7   7   3        0.63       -0.44      1.46 o
   8   7   3        4.25        4.61      1.50 o
   9   7   3        0.70        1.42      1.55 o
  -4   8   3        1.68        2.94      1.06 o
  -3   8   3       92.05       92.36      1.21 o
  -2   8   3       36.15       35.42      1.15 o
  -1   8   3        1.05        1.40      1.13 o
   0   8   3       44.95       40.92      1.19 o
   1   8   3        1.19        1.14      1.11 o
   2   8   3       11.78        9.00      1.42 o
   3   8   3       95.30       82.40      1.64 o
   4   8   3       63.35       48.30      1.56 o
   5   8   3        5.27        7.27      1.50 o
   6   8   3        0.45       -0.02      1.79 o
   7   8   3        5.36        5.02      1.49 o
   8   8   3       27.12       26.36      1.59 o
  -2   9   3        6.71        7.50      2.20 o
  -1   9   3        7.69        8.73      1.20 o
   0   9   3        6.21        6.09      1.05 o
   1   9   3        1.52        1.53      1.32 o
   2   9   3       65.06       55.50      1.33 o
   3   9   3        6.80        6.76      1.26 o
   4   9   3       26.92       23.58      1.56 o
   5   9   3        0.41        1.40      1.53 o
   6   9   3        2.89        3.72      1.87 o
   7   9   3        5.30        6.25      1.54 o
   0  10   3       29.67       32.37      2.06 o
   1  10   3       21.40       24.27      1.23 o
   2  10   3       25.32       25.88      1.32 o
   3  10   3        4.44        5.20      1.33 o
   4  10   3        3.65        4.17      1.86 o
   5  10   3        1.40        2.35      1.47 o
   6  10   3        5.04        2.92      1.57 o
  -4  -9   4        1.28        1.06      1.28 o
  -3  -9   4        2.41        3.24      1.18 o
  -2  -9   4        0.00       -0.02      1.43 o
  -1  -9   4        2.46        2.05      1.51 o
   0  -9   4        1.99        3.26      1.40 o
  -6  -8   4       17.18       18.86      2.10 o
  -5  -8   4        1.12        2.51      1.73 o
  -4  -8   4        1.38        2.44      1.57 o
  -3  -8   4       14.15       14.11      1.17 o
  -2  -8   4       30.56       27.84      2.12 o
  -1  -8   4       79.61       73.88      2.77 o
   0  -8   4       34.76       35.64      2.70 o
   1  -8   4       19.31       23.17      1.67 o
   2  -8   4       50.08       49.82      2.13 o
  -7  -7   4       24.70       29.98      1.80 o
  -6  -7   4       10.02        9.58      1.59 o
  -5  -7   4       22.38       23.03      2.33 o
  -4  -7   4        5.41        4.36      1.58 o
  -3  -7   4       11.25       14.43      1.31 o
  -2  -7   4       91.33       80.94      2.04 o
  -1  -7   4      156.27      148.24      7.28 o
   0  -7   4      242.50      238.14      5.79 o
   1  -7   4        5.81        4.53      1.06 o
   2  -7   4        2.40        0.94      1.09 o
   3  -7   4        7.41        7.87      1.21 o
   4  -7   4        1.70        2.99      1.43 o
  -8  -6   4        0.33        2.07      1.12 o
  -7  -6   4        3.53        5.08      1.47 o
  -6  -6   4        4.76        3.37      1.59 o
  -5  -6   4       29.40       30.89      1.89 o
  -4  -6   4       19.78       21.41      1.48 o
  -3  -6   4       12.59       11.25      2.48 o
  -2  -6   4      216.70      193.21      8.43 o
  -1  -6   4       26.24       27.92      1.45 o
   0  -6   4        0.67        0.23      1.33 o
   1  -6   4      118.98      116.27      5.83 o
   2  -6   4       13.32       14.79      1.22 o
   3  -6   4        2.26        3.22      0.86 o
   4  -6   4        0.21        1.68      0.89 o
   5  -6   4        0.14        1.81      0.97 o
  -8  -5   4        0.08       -0.82      1.40 o
  -7  -5   4        2.20        2.54      1.44 o
  -6  -5   4       19.55       19.41      1.51 o
  -5  -5   4       28.45       25.60      1.48 o
  -4  -5   4        0.76        1.41      1.44 o
  -3  -5   4       22.35       21.67      1.62 o
  -2  -5   4        4.40        5.36      1.36 o
  -1  -5   4       29.34       28.42      1.38 o
   0  -5   4       68.95       67.06      1.41 o
   1  -5   4      153.33      157.93      2.43 o
   2  -5   4      112.56      115.97      1.42 o
   3  -5   4       10.40       11.58      0.89 o
   4  -5   4        5.25        4.31      1.24 o
   5  -5   4        1.20        2.48      0.80 o
   6  -5   4       27.90       24.87      1.07 o
  -9  -4   4        0.55        0.01      0.98 o
  -8  -4   4        4.72        2.97      1.37 o
  -7  -4   4       19.70       15.70      1.41 o
  -6  -4   4       20.02       19.42      1.43 o
  -5  -4   4      139.75      132.57      4.98 o
  -4  -4   4       17.24       14.04      1.40 o
  -3  -4   4       25.50       28.00      1.65 o
  -2  -4   4      164.20      164.28      3.55 o
  -1  -4   4        1.00        2.82      1.00 o
   0  -4   4        0.36        1.38      1.32 o
   1  -4   4      121.09      112.85      2.22 o
   2  -4   4       13.27       12.59      1.22 o
   3  -4   4       24.84       19.63      1.48 o
   4  -4   4       11.97       14.79      0.84 o
   5  -4   4        4.37        4.38      0.96 o
   6  -4   4       17.29       16.47      1.06 o
   7  -4   4       14.87       12.79      1.32 o
  -9  -3   4        4.65        4.05      0.91 o
  -8  -3   4       38.19       33.23      1.04 o
  -7  -3   4        0.16        1.32      1.09 o
  -6  -3   4       39.71       35.68      1.31 o
  -5  -3   4       24.34       18.35      1.33 o
  -4  -3   4        4.92        6.32      2.27 o
  -3  -3   4        9.41        8.59      1.61 o
  -2  -3   4        1.46        1.04      1.58 o
  -1  -3   4      450.53      440.22     10.19 o
   0  -3   4      163.54      182.23      5.21 o
   1  -3   4       54.73       65.72      2.69 o
   2  -3   4       77.25       98.77      2.38 o
   3  -3   4       84.23       86.11      1.41 o
   4  -3   4        2.64        3.47      0.99 o
   5  -3   4       22.67       21.15      1.01 o
   6  -3   4       43.16       37.46      1.15 o
   7  -3   4       23.82       20.38      1.91 o
   8  -3   4        0.18        2.50      2.43 o
  -9  -2   4        4.27        4.55      0.90 o
  -8  -2   4        5.14        5.24      0.90 o
  -7  -2   4        9.76       12.69      1.08 o
  -6  -2   4       14.10       15.05      1.40 o
  -5  -2   4        9.15        8.27      1.30 o
  -4  -2   4      175.65      168.77      2.12 o
  -3  -2   4      220.38      225.19      8.06 o
  -2  -2   4      828.59      876.54     19.22 o
  -1  -2   4       47.36       44.54      1.87 o
   0  -2   4      195.81      234.56      2.99 o
   1  -2   4       35.73       32.94      1.12 o
   2  -2   4      688.44      706.32      6.87 o
   3  -2   4      146.81      152.67      1.28 o
   4  -2   4      258.75      238.59      4.02 o
   5  -2   4      213.52      218.97      1.29 o
   6  -2   4        0.02        0.51      0.94 o
   7  -2   4       17.45       15.42      0.96 o
   8  -2   4        0.99        2.19      1.08 o
  -9  -1   4        0.04        1.62      1.01 o
  -8  -1   4        9.16        8.85      0.94 o
  -7  -1   4       26.36       23.63      1.09 o
  -6  -1   4        9.27        9.96      1.26 o
  -5  -1   4       60.81       59.09      2.97 o
  -4  -1   4      202.96      219.41      8.67 o
  -3  -1   4       18.93       21.92      1.62 o
  -2  -1   4     2094.18     2017.30     62.84 o
  -1  -1   4       91.17      102.06      1.91 o
   0  -1   4     1384.21     1342.06     38.06 o
   1  -1   4     1490.03     1495.23     41.45 o
   2  -1   4      380.71      392.19      6.59 o
   3  -1   4      234.41      241.18      1.85 o
   4  -1   4      526.27      564.01     10.81 o
   5  -1   4       69.57       61.89      1.10 o
   6  -1   4        0.08        1.90      0.96 o
   7  -1   4        1.09       -0.30      1.25 o
   8  -1   4      201.60      210.33      1.45 o
   9  -1   4        9.27        9.03      1.42 o
  -9   0   4        4.65        6.58      1.12 o
  -8   0   4        1.16        1.39      1.05 o
  -7   0   4        4.20        3.27      0.86 o
  -6   0   4       58.64       51.97      2.17 o
  -5   0   4       44.01       40.42      3.01 o
  -4   0   4        7.39        4.13      1.35 o
  -3   0   4      133.36      136.97      3.80 o
  -2   0   4       34.84       30.72      1.44 o
  -1   0   4     2747.61     2458.87     26.22 o
   0   0   4     2416.78     2300.32     24.91 o
   1   0   4       34.35       28.80      1.43 o
   2   0   4      153.23      146.05      1.89 o
   3   0   4      312.97      337.36      2.43 o
   4   0   4     1019.45     1021.24     15.78 o
   5   0   4       76.01       71.78      1.08 o
   6   0   4        0.43        0.68      0.93 o
   7   0   4      364.93      345.84      2.58 o
   8   0   4       37.35       34.73      3.17 o
   9   0   4       31.41       28.40      1.26 o
  -9   1   4       12.92       13.03      1.06 o
  -8   1   4        8.45        9.50      0.92 o
  -7   1   4        2.09        2.90      0.92 o
  -6   1   4        1.66        2.22      1.10 o
  -5   1   4       24.89       24.97      1.22 o
  -4   1   4       60.13       60.23      1.30 o
  -3   1   4        2.60        2.82      1.22 o
  -2   1   4      564.79      604.38     11.17 o
  -1   1   4      908.47      874.32     22.05 o
   0   1   4      161.05      136.56      2.94 o
   1   1   4        2.46        3.35      1.62 o
   2   1   4      965.18      955.74     22.77 o
   3   1   4       29.62       24.62      1.38 o
   4   1   4       36.66       39.83      1.40 o
   5   1   4       59.14       63.42      1.03 o
   6   1   4        7.39        7.58      0.86 o
   7   1   4       30.90       29.16      0.97 o
   8   1   4        2.06        1.88      1.02 o
   9   1   4        3.00        3.62      1.00 o
  10   1   4        3.80        2.52      1.05 o
  -8   2   4       18.08       15.77      0.97 o
  -7   2   4        2.83        2.61      1.00 o
  -6   2   4      173.71      147.52      1.18 o
  -5   2   4      132.16      119.84      2.20 o
  -4   2   4      376.54      365.38      2.31 o
  -3   2   4        5.56        7.53      2.28 o
  -2   2   4     1296.09     1359.88      2.98 o
  -1   2   4      311.52      327.31      1.94 o
   0   2   4       69.06       59.09      2.65 o
   1   2   4       47.02       36.26      1.44 o
   2   2   4      117.59      104.80      2.78 o
   3   2   4       41.00       48.14      1.04 o
   4   2   4        2.39        4.71      0.91 o
   5   2   4      157.82      144.10      3.12 o
   6   2   4       11.26        8.80      0.84 o
   7   2   4       49.92       45.93      0.83 o
   8   2   4       48.20       46.66      1.07 o
   9   2   4       16.78       16.77      1.02 o
  10   2   4        7.13        8.48      1.11 o
  -8   3   4        5.03        7.16      1.97 o
  -7   3   4        4.50        3.93      1.08 o
  -6   3   4        9.11       12.81      1.88 o
  -5   3   4        0.35        0.97      1.00 o
  -4   3   4       85.76       93.80      1.28 o
  -3   3   4       84.99       73.73      1.80 o
  -2   3   4     1400.64     1463.53     21.06 o
  -1   3   4       95.78       92.96      2.68 o
   0   3   4      186.54      187.42      2.49 o
   1   3   4      686.15      668.86     10.31 o
   2   3   4      330.11      321.07      4.82 o
   3   3   4      296.29      306.44      6.37 o
   4   3   4      619.65      631.87     10.83 o
   5   3   4      136.99      164.29      1.96 o
   6   3   4        3.41        3.14      0.94 o
   7   3   4       22.38       19.13      0.98 o
   8   3   4        3.90        5.84      1.51 o
   9   3   4       26.58       29.48      1.05 o
  10   3   4        0.15        0.47      0.97 o
  -7   4   4        4.59        5.97      2.27 o
  -6   4   4        2.11        1.64      1.05 o
  -5   4   4       24.97       25.84      1.33 o
  -4   4   4       25.02       24.92      2.29 o
  -3   4   4       66.44       68.18      1.31 o
  -2   4   4      214.73      210.47      2.36 o
  -1   4   4       72.23       84.59      1.28 o
   0   4   4      449.01      442.84      3.02 o
   1   4   4        1.57        2.22      1.05 o
   2   4   4      133.84      125.48      2.05 o
   3   4   4       95.78      108.73      1.18 o
   4   4   4      103.46      111.74      1.96 o
   5   4   4        0.40       -0.77      1.04 o
   6   4   4        1.15        1.55      0.98 o
   7   4   4       85.79       87.40      2.12 o
   8   4   4       39.10       38.68      1.12 o
   9   4   4        0.86        1.80      1.03 o
  10   4   4        2.47        2.77      1.05 o
  -7   5   4        2.47        3.64      1.11 o
  -6   5   4        0.43        0.75      1.48 o
  -5   5   4        0.09        1.86      4.33 o
  -4   5   4      103.25       97.83      1.79 o
  -3   5   4      101.58      122.50      1.39 o
  -2   5   4       85.79       68.34      1.35 o
  -1   5   4       65.80       52.22      1.11 o
   0   5   4        0.07        0.67      1.08 o
   1   5   4        1.53        1.64      0.97 o
   2   5   4        8.74       12.03      0.96 o
   3   5   4        0.38        1.77      1.07 o
   4   5   4        6.54       11.09      1.07 o
   5   5   4        0.12       -0.16      1.02 o
   6   5   4       63.59       70.89      3.27 o
   7   5   4      132.15      135.05      3.88 o
   8   5   4        3.46        6.67      1.47 o
   9   5   4        8.55        8.28      1.12 o
  10   5   4       22.63       21.78      1.28 o
  -6   6   4        1.19        0.63      1.11 o
  -5   6   4      119.52      105.52      1.29 o
  -4   6   4       15.65       12.75      1.34 o
  -3   6   4      191.76      176.97      4.40 o
  -2   6   4       13.44       19.95      1.21 o
  -1   6   4       24.10       20.27      1.68 o
   0   6   4       83.05       89.42      1.43 o
   1   6   4       71.64       57.54      1.31 o
   2   6   4      223.88      225.21      4.85 o
   3   6   4        1.82        2.76      1.25 o
   4   6   4       54.33       50.09      1.73 o
   5   6   4       16.26       21.10      1.59 o
   6   6   4       66.44       65.60      1.67 o
   7   6   4       42.47       35.94      1.56 o
   8   6   4       21.64       21.43      1.55 o
   9   6   4        4.50        3.28      1.32 o
  -5   7   4        0.07        3.19      1.96 o
  -4   7   4       35.13       33.79      1.12 o
  -3   7   4        0.24        1.14      1.05 o
  -2   7   4       93.98      106.74      2.04 o
  -1   7   4        0.01        1.20      1.76 o
   0   7   4        1.05        1.19      1.79 o
   1   7   4      209.57      194.84      1.66 o
   2   7   4        1.31        2.74      1.18 o
   3   7   4       63.07       53.47      1.95 o
   4   7   4       15.53       12.74      1.90 o
   5   7   4      209.27      194.81      2.23 o
   6   7   4      177.84      174.03      1.87 o
   7   7   4        4.10        7.96      1.46 o
   8   7   4       21.02       22.75      1.54 o
   9   7   4        0.97        4.45      1.56 o
  -4   8   4       27.76       27.66      1.06 o
  -3   8   4       43.42       42.37      1.19 o
  -2   8   4       21.49       21.56      1.35 o
  -1   8   4       38.17       37.96      2.20 o
   0   8   4        5.02        4.79      1.30 o
   1   8   4       23.41       21.33      1.13 o
   2   8   4       14.76       12.22      1.21 o
   3   8   4       37.33       30.76      1.42 o
   4   8   4       42.02       34.83      1.55 o
   5   8   4       59.46       55.81      1.64 o
   6   8   4        0.00        4.52      1.81 o
   7   8   4        0.63        1.51      1.49 o
   8   8   4       17.04       19.41      1.89 o
  -2   9   4        3.89        1.45      1.24 o
  -1   9   4       18.56       22.80      2.54 o
   0   9   4       12.71       12.54      1.35 o
   1   9   4        2.47        2.04      1.14 o
   2   9   4       54.57       57.01      1.27 o
   3   9   4        2.11        5.03      1.43 o
   4   9   4       90.21       82.07      2.06 o
   5   9   4       35.34       36.27      1.59 o
   6   9   4        8.28        8.13      1.50 o
   7   9   4        0.23        1.76      1.53 o
   0  10   4       15.77       14.92      1.45 o
   1  10   4        5.03        6.22      1.49 o
   2  10   4       17.60       19.14      1.27 o
   3  10   4       26.27       25.63      1.41 o
   4  10   4       10.08        8.65      1.88 o
   5  10   4        3.98        1.35      1.55 o
   6  10   4       15.85       15.13      1.64 o
  -5  -8   5        7.41       11.01      2.90 o
  -4  -8   5       17.69       16.42      1.25 o
  -3  -8   5        9.86       10.39      1.12 o
  -2  -8   5        1.28        3.06      1.51 o
  -1  -8   5        1.42        2.96      1.35 o
   0  -8   5        4.77        4.48      1.35 o
   1  -8   5        8.15        8.59      1.13 o
   2  -8   5       38.82       38.07      1.49 o
  -7  -7   5       16.76       20.51      1.73 o
  -6  -7   5        3.15        5.81      1.63 o
  -5  -7   5        0.03        0.16      1.57 o
  -4  -7   5        3.04        0.60      1.97 o
  -3  -7   5        7.86        6.31      1.01 o
  -2  -7   5       26.60       23.45      1.12 o
  -1  -7   5        0.95        0.72      1.16 o
   0  -7   5       66.11       64.01      3.08 o
   1  -7   5        2.40        3.20      1.08 o
   2  -7   5        4.62        6.76      1.07 o
   3  -7   5        2.21        2.73      1.12 o
   4  -7   5        0.10       -0.60      1.10 o
  -7  -6   5        2.13        3.78      1.60 o
  -6  -6   5       18.62       18.94      1.52 o
  -5  -6   5       12.89       12.84      1.50 o
  -4  -6   5       16.99       17.55      1.41 o
  -3  -6   5       49.90       45.02      1.79 o
  -2  -6   5        2.08        2.24      2.01 o
  -1  -6   5        2.69        0.63      1.08 o
   0  -6   5        2.45        1.72      1.87 o
   1  -6   5       25.44       25.52      1.10 o
   2  -6   5       85.01       76.41      1.48 o
   3  -6   5       17.06       19.39      1.11 o
   4  -6   5        2.86        1.02      0.88 o
   5  -6   5        6.63        8.50      0.92 o
  -8  -5   5        4.51        4.39      1.44 o
  -7  -5   5        1.79        1.60      1.36 o
  -6  -5   5        7.19        5.96      1.37 o
  -5  -5   5       15.11       18.28      1.41 o
  -4  -5   5        0.09        0.66      1.42 o
  -3  -5   5       75.76       76.52      1.63 o
  -2  -5   5       85.67       88.17      1.40 o
  -1  -5   5       52.81       52.57      1.25 o
   0  -5   5        0.05        1.18      1.16 o
   1  -5   5       77.09       72.93      1.50 o
   2  -5   5        0.16        1.67      1.19 o
   3  -5   5       65.68       66.40      2.57 o
   4  -5   5        0.02        1.49      1.01 o
   5  -5   5       14.12       14.28      0.84 o
   6  -5   5        2.63        3.85      1.10 o
  -8  -4   5        0.06        0.35      1.22 o
  -7  -4   5        8.74        8.84      1.39 o
  -6  -4   5       15.77       12.63      1.39 o
  -5  -4   5       27.53       26.40      3.43 o
  -4  -4   5        1.72        2.88      1.47 o
  -3  -4   5       26.64       22.16      1.42 o
  -2  -4   5       68.17       71.20      1.91 o
  -1  -4   5        3.11        0.60      0.97 o
   0  -4   5      124.52      129.02      1.76 o
   1  -4   5      215.71      215.03      6.91 o
   2  -4   5        1.38        3.61      3.37 o
   3  -4   5        7.20        8.06      0.91 o
   4  -4   5        3.25        1.81      0.79 o
   5  -4   5       17.94       17.39      0.89 o
   6  -4   5       23.95       23.70      1.00 o
   7  -4   5        9.14        9.48      1.02 o
  -9  -3   5        6.36        5.77      1.06 o
  -8  -3   5        6.85        4.75      2.19 o
  -7  -3   5       25.07       24.17      1.94 o
  -6  -3   5       17.59       13.95      1.37 o
  -5  -3   5       26.31       26.04      2.80 o
  -4  -3   5       12.42       10.05      1.51 o
  -3  -3   5      247.25      246.91      6.61 o
  -2  -3   5        0.98        2.88      1.41 o
  -1  -3   5       94.10      105.69      1.51 o
   0  -3   5      645.09      650.16     12.73 o
   1  -3   5      326.25      349.27      9.50 o
   2  -3   5      116.71      112.04      1.19 o
   3  -3   5       67.95       58.85      2.48 o
   4  -3   5        2.46        3.87      0.82 o
   5  -3   5        4.26        3.68      0.91 o
   6  -3   5        7.83        8.80      0.94 o
   7  -3   5        2.60        3.11      0.93 o
   8  -3   5        5.20        7.78      1.14 o
  -9  -2   5        5.71        6.64      1.06 o
  -8  -2   5        4.33        4.79      1.19 o
  -7  -2   5        9.23        5.28      1.18 o
  -6  -2   5       64.05       59.72      1.86 o
  -5  -2   5       11.71       10.08      1.21 o
  -4  -2   5       49.44       45.21      3.75 o
  -3  -2   5        0.40        3.35      1.42 o
  -2  -2   5       73.36       70.73      1.44 o
  -1  -2   5       84.48       76.92      2.33 o
   0  -2   5     1044.14     1091.88     14.62 o
   1  -2   5       40.88       45.04      1.47 o
   2  -2   5       43.20       37.19      1.30 o
   3  -2   5      298.56      264.91      5.54 o
   4  -2   5      141.45      160.91      1.58 o
   5  -2   5       32.73       37.90      1.08 o
   6  -2   5       83.48       90.33      1.12 o
   7  -2   5        4.36        3.79      0.92 o
   8  -2   5        1.40        2.14      1.01 o
  -9  -1   5       11.34        9.86      1.29 o
  -8  -1   5        1.05        4.25      1.18 o
  -7  -1   5        2.21        1.61      1.09 o
  -6  -1   5       12.29        9.62      1.43 o
  -5  -1   5        7.37        8.04      2.37 o
  -4  -1   5       10.71       11.08      1.27 o
  -3  -1   5      666.82      584.85     17.89 o
  -2  -1   5       87.32       97.84      1.64 o
  -1  -1   5      400.18      387.75     11.68 o
   0  -1   5       22.63       17.19      1.19 o
   1  -1   5      835.37      758.67     13.04 o
   2  -1   5     1677.71     1686.60     38.78 o
   3  -1   5      239.24      274.07      5.42 o
   4  -1   5       66.67       69.01      1.68 o
   5  -1   5      115.38      108.38      1.15 o
   6  -1   5       18.38       19.79      0.98 o
   7  -1   5        6.07        6.68      0.99 o
   8  -1   5       49.73       48.39      1.03 o
   9  -1   5        0.82        2.04      1.60 o
  -9   0   5       71.53       67.68      1.16 o
  -8   0   5        0.03        2.12      1.03 o
  -7   0   5       16.07       15.60      1.70 o
  -6   0   5        2.36        3.63      1.19 o
  -5   0   5       39.81       38.24      2.25 o
  -4   0   5      314.45      327.26      4.61 o
  -3   0   5       59.52       56.67      1.39 o
  -2   0   5       84.45       69.65      4.58 o
  -1   0   5       37.33       37.19      1.50 o
   0   0   5       41.03       43.60      1.58 o
   1   0   5      201.51      208.89      6.48 o
   2   0   5       26.06       34.81      1.48 o
   3   0   5       38.61       33.96      1.40 o
   4   0   5       35.10       36.83      1.18 o
   5   0   5       17.42       13.04      1.04 o
   6   0   5       24.70       23.86      1.30 o
   7   0   5       57.22       53.73      1.77 o
   8   0   5        1.07        2.33      1.07 o
   9   0   5       22.49       18.47      1.34 o
  -8   1   5        3.03        4.09      0.95 o
  -7   1   5       23.48       22.04      1.21 o
  -6   1   5      189.11      178.21      3.88 o
  -5   1   5      283.16      263.95      4.35 o
  -4   1   5      256.54      256.35      4.97 o
  -3   1   5       41.22       41.50      1.33 o
  -2   1   5      677.22      698.00     15.76 o
  -1   1   5      568.70      612.06     14.12 o
   0   1   5       75.37       64.06      2.35 o
   1   1   5      121.02      125.13      6.48 o
   2   1   5      135.65      166.48      5.78 o
   3   1   5      183.12      186.29      4.47 o
   4   1   5      210.47      238.74      4.43 o
   5   1   5        0.63        3.39      1.09 o
   6   1   5        5.38        7.26      0.84 o
   7   1   5       69.64       67.31      1.38 o
   8   1   5       23.20       21.67      0.83 o
   9   1   5        8.47        9.58      3.12 o
  -8   2   5        8.54        5.81      1.00 o
  -7   2   5       21.99       25.71      1.16 o
  -6   2   5      129.30      133.12      3.84 o
  -5   2   5       21.51       25.57      1.20 o
  -4   2   5      284.03      266.99      8.66 o
  -3   2   5      184.79      173.71      1.48 o
  -2   2   5     1096.67     1156.25      2.71 o
  -1   2   5       10.98        5.48      1.36 o
   0   2   5     4878.78     4612.39     93.44 o
   1   2   5      112.44      118.70      4.37 o
   2   2   5      173.89      171.51      5.98 o
   3   2   5        1.15        1.10      1.29 o
   4   2   5       36.32       52.16      2.08 o
   5   2   5        4.37        8.64      1.80 o
   6   2   5      105.24      114.81      1.85 o
   7   2   5       47.97       53.30      0.92 o
   8   2   5        4.40        4.87      0.87 o
   9   2   5        1.91        3.51      0.88 o
  10   2   5        4.01        2.79      0.98 o
  -8   3   5        0.10        1.19      1.13 o
  -7   3   5       29.02       31.38      1.10 o
  -6   3   5        0.20        0.13      0.98 o
  -5   3   5       46.52       43.60      1.14 o
  -4   3   5       26.08       27.91      1.26 o
  -3   3   5       36.24       36.73      1.73 o
  -2   3   5        3.93       -0.28      1.23 o
  -1   3   5        5.81        5.34      1.27 o
   0   3   5      781.34      875.84     25.32 o
   1   3   5       22.19       23.01      1.22 o
   2   3   5      123.97      139.63      2.71 o
   3   3   5       15.26       13.35      0.97 o
   4   3   5        4.95        4.98      1.13 o
   5   3   5        0.15        1.58      0.91 o
   6   3   5       14.92       15.60      0.87 o
   7   3   5        0.04        1.31      0.79 o
   8   3   5       18.03       19.18      1.04 o
   9   3   5        4.55        4.00      1.09 o
  10   3   5        3.84        5.45      1.13 o
  -7   4   5        1.60        4.40      1.22 o
  -6   4   5        0.01       -0.30      1.40 o
  -5   4   5        2.59        2.07      1.01 o
  -4   4   5       21.21       14.95      2.15 o
  -3   4   5      251.85      226.86      1.47 o
  -2   4   5      131.76      149.41      1.62 o
  -1   4   5      470.59      478.35      7.85 o
   0   4   5       28.55       29.94      1.09 o
   1   4   5      423.69      425.70     12.35 o
   2   4   5       90.30       80.84      1.42 o
   3   4   5        0.27        1.19      0.94 o
   4   4   5      238.12      240.89      3.46 o
   5   4   5       40.98       43.09      0.98 o
   6   4   5      162.81      166.08      2.35 o
   7   4   5       38.73       40.42      1.18 o
   8   4   5       11.35       10.69      1.05 o
   9   4   5       39.42       38.04      1.20 o
  10   4   5        2.19        1.21      1.14 o
  -6   5   5        2.82        4.92      1.21 o
  -5   5   5       13.62       10.33      1.09 o
  -4   5   5       66.06       74.18      1.78 o
  -3   5   5        1.66        3.99      1.08 o
  -2   5   5       25.39       23.01      1.08 o
  -1   5   5        0.26       -0.01      1.18 o
   0   5   5      846.38      836.81     13.51 o
   1   5   5       34.77       36.33      1.26 o
   2   5   5        3.07        5.55      0.94 o
   3   5   5      221.90      203.85      3.69 o
   4   5   5        0.03        0.92      0.99 o
   5   5   5       45.66       45.30      1.50 o
   6   5   5       28.21       24.48      0.97 o
   7   5   5        1.15       -0.45      1.27 o
   8   5   5       24.87       22.76      1.13 o
   9   5   5       15.55       15.41      1.14 o
  10   5   5       31.49       26.67      1.17 o
  -6   6   5        1.16        3.21      1.50 o
  -5   6   5       12.47       14.01      1.12 o
  -4   6   5        0.43        1.62      1.15 o
  -3   6   5       92.76       97.42      1.70 o
  -2   6   5       28.13       33.48      1.78 o
  -1   6   5       32.40       33.57      1.28 o
   0   6   5      146.57      148.30      1.40 o
   1   6   5        7.25        7.41      1.01 o
   2   6   5       67.81       67.68      1.11 o
   3   6   5      114.80      111.91      1.76 o
   4   6   5      257.68      250.27      2.01 o
   5   6   5       57.76       54.60      1.71 o
   6   6   5      108.67      105.26      2.06 o
   7   6   5      113.80      111.11      1.61 o
   8   6   5        8.23        9.36      1.44 o
   9   6   5        5.07        4.58      1.26 o
  -5   7   5        8.83        9.12      1.28 o
  -4   7   5        0.14        1.12      1.19 o
  -3   7   5        3.83        2.48      1.10 o
  -2   7   5      147.84      151.50      1.87 o
  -1   7   5        9.75       10.16      1.18 o
   0   7   5      440.63      434.20     14.83 o
   1   7   5       58.61       51.03      1.23 o
   2   7   5       90.21       92.65      2.72 o
   3   7   5       52.31       54.39      2.48 o
   4   7   5      182.80      181.06      1.95 o
   5   7   5      100.93       95.69      2.06 o
   6   7   5       52.05       53.59      1.62 o
   7   7   5       62.26       51.32      1.62 o
   8   7   5       11.99        9.01      1.54 o
   9   7   5        7.59       10.25      1.92 o
  -3   8   5       11.41       12.45      1.14 o
  -2   8   5      233.17      242.76     11.85 o
  -1   8   5      147.13      150.52      4.05 o
   0   8   5       40.43       45.01      2.52 o
   1   8   5        2.75        3.08      1.08 o
   2   8   5        2.58        3.59      1.04 o
   3   8   5       46.41       40.90      1.36 o
   4   8   5       68.80       66.46      1.93 o
   5   8   5       23.51       23.03      1.90 o
   6   8   5        0.81       -3.66      1.83 o
   7   8   5       68.60       75.10      1.98 o
   8   8   5        1.76        4.64      1.53 o
  -2   9   5       86.83       84.84      4.90 o
  -1   9   5       27.61       28.28      1.26 o
   0   9   5       22.01       20.60      1.38 o
   1   9   5       10.51       10.36      1.62 o
   2   9   5       13.92       12.29      1.22 o
   3   9   5        0.94        0.26      1.33 o
   4   9   5       14.75       15.48      1.88 o
   5   9   5       27.37       29.74      1.57 o
   6   9   5       65.30       57.23      1.67 o
   7   9   5        0.69        0.12      1.54 o
   0  10   5        0.14        0.63      1.27 o
   1  10   5        0.03        0.47      1.50 o
   2  10   5        4.34        5.59      1.61 o
   3  10   5       32.02       28.90      1.33 o
   4  10   5        0.65        3.09      1.51 o
   5  10   5        0.01        1.29      1.56 o
   6  10   5       17.81       18.97      1.62 o
  -4  -8   6       14.64       15.51      1.42 o
  -3  -8   6        0.85        0.79      1.12 o
  -2  -8   6       10.27        8.74      1.40 o
  -1  -8   6        0.02        1.52      2.29 o
   0  -8   6        0.26       -0.82      1.23 o
   1  -8   6        0.25        1.68      1.43 o
  -6  -7   6        9.24       13.64      1.56 o
  -5  -7   6        0.09        0.79      1.51 o
  -4  -7   6        5.69        7.41      1.52 o
  -3  -7   6        2.02        1.53      1.03 o
  -2  -7   6       46.62       40.75      2.70 o
  -1  -7   6       10.04        9.44      1.87 o
   0  -7   6       25.50       28.47      1.55 o
   1  -7   6       32.56       29.80      2.95 o
   2  -7   6        2.52        3.72      1.09 o
   3  -7   6        5.64        6.77      1.39 o
  -7  -6   6       10.90       15.10      1.69 o
  -6  -6   6        2.44        4.63      1.39 o
  -5  -6   6       32.27       29.62      1.47 o
  -4  -6   6       14.58       19.49      1.98 o
  -3  -6   6       46.05       52.61      1.51 o
  -2  -6   6        0.01        1.22      1.11 o
  -1  -6   6       13.83       14.57      1.69 o
   0  -6   6        8.50        7.32      2.28 o
   1  -6   6       31.39       28.65      2.13 o
   2  -6   6        1.64        1.98      1.10 o
   3  -6   6       59.52       57.67      2.34 o
   4  -6   6       68.13       65.89      1.95 o
  -8  -5   6        0.07        1.35      1.44 o
  -7  -5   6        3.25        2.66      1.40 o
  -6  -5   6        3.61        5.61      1.35 o
  -5  -5   6        0.81        2.38      1.22 o
  -4  -5   6        0.00        1.17      2.12 o
  -3  -5   6        7.91        8.84      1.42 o
  -2  -5   6        8.39        7.37      0.99 o
  -1  -5   6       16.28       12.33      1.00 o
   0  -5   6      225.94      199.03     15.91 o
   1  -5   6       18.99       16.09      1.16 o
   2  -5   6        0.52       -0.53      1.34 o
   3  -5   6      169.83      162.76      8.98 o
   4  -5   6        2.56        2.37      0.80 o
   5  -5   6       17.47       16.61      0.90 o
   6  -5   6       11.70       13.23      0.88 o
  -8  -4   6        1.02        1.00      1.27 o
  -7  -4   6        4.35        3.70      2.25 o
  -6  -4   6       29.48       24.55      1.48 o
  -5  -4   6       59.24       55.46      2.72 o
  -4  -4   6       12.26       20.61      2.29 o
  -3  -4   6        1.41        1.81      1.33 o
  -2  -4   6        9.34       11.85      1.36 o
  -1  -4   6      148.83      154.86      2.41 o
   0  -4   6        2.03        4.23      0.97 o
   1  -4   6        2.70        3.20      1.32 o
   2  -4   6       25.77       21.04      1.56 o
   3  -4   6       16.81       17.67      1.06 o
   4  -4   6        8.18        7.81      0.79 o
   5  -4   6       22.44       22.30      0.82 o
   6  -4   6        8.17        8.74      0.85 o
   7  -4   6        0.05        1.44      0.89 o
  -8  -3   6        1.83        1.59      1.46 o
  -7  -3   6        4.63        6.03      1.19 o
  -6  -3   6      150.45      127.14      9.48 o
  -5  -3   6       98.18       80.01      3.78 o
  -4  -3   6        2.14        1.31      1.33 o
  -3  -3   6       15.49       17.47      1.63 o
  -2  -3   6      220.47      209.10      5.07 o
  -1  -3   6      112.71      123.18      1.32 o
   0  -3   6        4.66        5.39      1.29 o
   1  -3   6       35.89       25.61      1.43 o
   2  -3   6      393.04      379.75     10.31 o
   3  -3   6       73.49       74.66      1.87 o
   4  -3   6       30.85       30.25      0.92 o
   5  -3   6       37.89       36.72      0.87 o
   6  -3   6        8.10        9.55      1.02 o
   7  -3   6        3.98        4.01      1.28 o
  -8  -2   6       20.04       13.89      1.31 o
  -7  -2   6        2.99        5.25      1.33 o
  -6  -2   6        0.05        0.02      1.21 o
  -5  -2   6       13.84       15.01      2.09 o
  -4  -2   6       93.60       90.89      4.92 o
  -3  -2   6       69.11       67.16      3.16 o
  -2  -2   6       32.99       29.26      1.36 o
  -1  -2   6      194.92      166.64      1.61 o
   0  -2   6       83.43       88.22      2.23 o
   1  -2   6      237.30      252.38      7.74 o
   2  -2   6       10.74        9.18      1.14 o
   3  -2   6        6.46       19.44      6.50 o
   4  -2   6       29.64       26.54      0.91 o
   5  -2   6        1.18        2.11      1.61 o
   6  -2   6       32.35       33.58      0.98 o
   7  -2   6        0.59        1.81      0.93 o
   8  -2   6        2.18        5.06      0.96 o
  -8  -1   6       66.04       68.20      3.61 o
  -7  -1   6       47.35       44.66      4.60 o
  -6  -1   6        0.08       -0.31      1.13 o
  -5  -1   6        4.99        6.65      2.77 o
  -4  -1   6        1.21        0.54      1.21 o
  -3  -1   6      117.47      128.29      5.89 o
  -2  -1   6        8.45       10.20      1.97 o
  -1  -1   6      281.50      281.86      4.76 o
   0  -1   6       17.26       24.66      1.13 o
   1  -1   6       80.24       78.19      2.26 o
   2  -1   6        0.95        0.93      1.00 o
   3  -1   6        0.49        0.48      1.37 o
   4  -1   6        2.42        3.35      1.02 o
   5  -1   6       24.94       26.00      1.04 o
   6  -1   6        6.28        6.85      0.96 o
   7  -1   6       15.37       16.43      1.07 o
   8  -1   6       11.22       12.28      0.95 o
   9  -1   6        1.79        1.72      0.93 o
  -8   0   6        5.13        5.81      1.22 o
  -7   0   6       79.34       75.86      2.18 o
  -6   0   6        3.01        3.64      1.20 o
  -5   0   6       19.96       18.65      1.17 o
  -4   0   6       40.47       43.18      5.07 o
  -3   0   6      894.25      872.13     24.27 o
  -2   0   6       10.63       13.35      1.46 o
  -1   0   6       38.33       43.33      1.52 o
   0   0   6        0.01        1.45      1.14 o
   1   0   6       61.08       56.00      3.76 o
   2   0   6      624.20      607.28     16.17 o
   3   0   6      174.10      183.74      2.64 o
   4   0   6      314.73      295.99      9.36 o
   5   0   6      145.10      135.14      1.26 o
   6   0   6       15.99       14.66      1.55 o
   7   0   6       44.96       47.76      1.05 o
   8   0   6        4.54        5.25      1.06 o
   9   0   6        6.04        6.04      1.02 o
  -8   1   6       31.49       32.67      0.97 o
  -7   1   6       50.71       58.97      1.60 o
  -6   1   6       97.99      101.96      3.05 o
  -5   1   6       24.87       20.44      1.19 o
  -4   1   6      307.44      301.67     13.15 o
  -3   1   6      139.60      138.78      5.51 o
  -2   1   6      976.63      898.39     28.71 o
  -1   1   6        4.80       10.42      1.31 o
   0   1   6      120.62      122.05      3.27 o
   1   1   6      557.47      577.16     16.85 o
   2   1   6      304.64      281.94     10.22 o
   3   1   6       10.57        8.33      1.05 o
   4   1   6      272.21      303.28     11.55 o
   5   1   6       24.00       21.07      0.99 o
   6   1   6        0.01        1.12      0.92 o
   7   1   6        2.09        3.65      1.99 o
   8   1   6       25.27       24.38      1.13 o
   9   1   6        0.82        2.02      0.93 o
  -8   2   6       10.49       11.11      1.49 o
  -7   2   6       26.08       23.16      1.32 o
  -6   2   6        9.20        6.68      1.35 o
  -5   2   6      217.65      227.33      6.08 o
  -4   2   6       39.05       41.15      1.21 o
  -3   2   6       37.20       40.28      1.26 o
  -2   2   6        4.65        3.50      1.23 o
  -1   2   6      169.42      147.63      5.46 o
   0   2   6      181.72      235.87      7.86 o
   1   2   6      723.60      733.04      4.22 o
   2   2   6      823.65      896.82     24.70 o
   3   2   6      413.35      415.82      8.59 o
   4   2   6        0.24        1.82      1.04 o
   5   2   6        4.72        1.70      1.09 o
   6   2   6       31.35       35.17      0.88 o
   7   2   6       25.31       21.87      0.83 o
   8   2   6       11.07       13.19      0.92 o
   9   2   6        3.70        4.83      0.99 o
  -7   3   6      108.62      102.19      2.66 o
  -6   3   6       42.28       41.23      2.25 o
  -5   3   6        2.90        2.44      1.09 o
  -4   3   6       38.68       38.28      1.29 o
  -3   3   6       93.29       77.81      1.37 o
  -2   3   6       47.79       49.01      1.26 o
  -1   3   6      878.57      844.65     23.93 o
   0   3   6       10.57       17.21      1.12 o
   1   3   6       93.65       99.80      2.66 o
   2   3   6       26.30       20.77      0.99 o
   3   3   6        6.81        6.43      1.09 o
   4   3   6      390.87      408.15      7.05 o
   5   3   6       42.89       40.48      0.96 o
   6   3   6      100.68      103.32      1.80 o
   7   3   6       21.47       23.53      0.91 o
   8   3   6        0.85        1.60      0.82 o
   9   3   6        0.90        2.97      0.94 o
  10   3   6        1.82        0.49      1.06 o
  -7   4   6        5.05        6.74      1.25 o
  -6   4   6       16.46       15.03      1.29 o
  -5   4   6       23.65       25.72      1.13 o
  -4   4   6       61.02       73.23      1.95 o
  -3   4   6       10.35       18.71      1.19 o
  -2   4   6      293.53      266.86      4.46 o
  -1   4   6      106.63       96.30      1.32 o
   0   4   6      104.01      106.54      2.16 o
   1   4   6        0.27        0.78      1.22 o
   2   4   6      391.76      367.66      7.45 o
   3   4   6        2.67        5.74      0.97 o
   4   4   6      203.43      201.12      3.54 o
   5   4   6       97.53       92.26      2.91 o
   6   4   6        3.16        4.53      0.88 o
   7   4   6       42.76       39.00      0.90 o
   8   4   6       59.96       58.33      0.97 o
   9   4   6       27.60       23.43      1.14 o
  10   4   6        5.97        8.44      1.07 o
  -6   5   6        0.09        3.63      1.61 o
  -5   5   6        3.99        4.09      1.09 o
  -4   5   6        0.23        2.42      1.06 o
  -3   5   6       51.77       55.49      1.17 o
  -2   5   6      130.54      143.73      1.23 o
  -1   5   6       91.29       95.51      2.52 o
   0   5   6        9.49        9.19      1.16 o
   1   5   6      209.07      204.79      4.05 o
   2   5   6       38.28       37.36      1.06 o
   3   5   6        0.05        0.29      0.90 o
   4   5   6      169.00      162.77      2.03 o
   5   5   6       72.73       73.86      1.32 o
   6   5   6       35.72       33.55      1.01 o
   7   5   6        1.46        2.46      1.03 o
   8   5   6       37.70       36.50      1.89 o
   9   5   6       29.81       27.99      1.18 o
  -5   6   6        8.87       10.92      1.12 o
  -4   6   6       78.60       78.85      1.32 o
  -3   6   6       14.20       14.95      1.17 o
  -2   6   6        0.13       -0.40      1.07 o
  -1   6   6       42.47       37.36      1.15 o
   0   6   6      886.19      877.37     20.09 o
   1   6   6      265.24      266.55      5.09 o
   2   6   6      907.69      882.30     16.35 o
   3   6   6        3.67        3.73      1.02 o
   4   6   6        7.63        7.84      0.96 o
   5   6   6       16.03       14.91      1.03 o
   6   6   6        5.77        8.10      0.93 o
   7   6   6        7.40        7.80      1.20 o
   8   6   6        0.80        2.92      1.32 o
   9   6   6       17.94       17.85      1.40 o
  -4   7   6       33.66       34.22      1.21 o
  -3   7   6        0.00        2.01      1.60 o
  -2   7   6        9.60        6.47      1.15 o
  -1   7   6        2.23        2.76      1.55 o
   0   7   6      731.53      762.83     21.66 o
   1   7   6       30.07       25.23      1.17 o
   2   7   6      317.89      310.32      5.96 o
   3   7   6        6.31        5.77      1.02 o
   4   7   6      204.12      189.42      1.50 o
   5   7   6       16.45       17.36      1.51 o
   6   7   6      156.11      152.65      1.90 o
   7   7   6       37.24       33.59      1.60 o
   8   7   6        0.40       -1.50      1.45 o
   9   7   6       25.13       20.79      1.64 o
  -3   8   6        0.64        0.60      1.12 o
  -2   8   6       22.88       22.43      2.28 o
  -1   8   6        3.93        4.82      1.31 o
   0   8   6      344.25      334.15      5.79 o
   1   8   6      320.23      334.26     12.24 o
   2   8   6       10.57       15.56      1.18 o
   3   8   6       23.74       27.72      1.27 o
   4   8   6        0.07        1.94      1.46 o
   5   8   6        5.61        5.22      1.48 o
   6   8   6        0.20        1.86      1.45 o
   7   8   6       47.90       47.38      1.56 o
   8   8   6        0.03        3.47      1.54 o
  -2   9   6       73.59       69.01      2.93 o
  -1   9   6       10.71       10.84      1.25 o
   0   9   6        0.14        0.07      1.19 o
   1   9   6        5.99        6.95      1.35 o
   2   9   6       20.75       21.52      1.58 o
   3   9   6        9.09       12.06      1.29 o
   4   9   6        0.82        1.57      1.48 o
   5   9   6       10.70        7.46      1.87 o
   6   9   6       21.63       26.29      1.57 o
   7   9   6        0.26        2.16      1.51 o
   1  10   6        0.13       -0.40      1.43 o
   2  10   6        0.07        0.55      1.51 o
   3  10   6        0.30        0.05      1.33 o
   4  10   6        1.67        1.75      1.90 o
   5  10   6        0.02        1.23      1.56 o
  -5  -7   7        3.35        5.85      1.55 o
  -4  -7   7        0.05        2.00      1.43 o
  -3  -7   7       36.13       39.73      2.37 o
  -2  -7   7        3.12        3.58      1.01 o
  -1  -7   7       16.00       17.54      2.95 o
   0  -7   7       11.41       10.21      1.24 o
   1  -7   7        1.71        5.30      1.36 o
   2  -7   7       16.60       15.24      2.24 o
  -6  -6   7        8.02        9.91      1.46 o
  -5  -6   7        0.00        0.98      1.25 o
  -4  -6   7       19.60       20.30      2.70 o
  -3  -6   7        9.06        9.55      1.32 o
  -2  -6   7       14.08       18.09      1.86 o
  -1  -6   7       34.39       34.26      1.92 o
   0  -6   7        1.82        1.44      1.10 o
   1  -6   7        2.15        0.77      1.13 o
   2  -6   7       23.64       25.49      1.24 o
   3  -6   7        8.62        9.81      1.25 o
   4  -6   7        1.27        1.82      0.97 o
  -7  -5   7        0.37        1.32      1.26 o
  -6  -5   7       23.20       24.95      1.44 o
  -5  -5   7       12.48       13.66      1.39 o
  -4  -5   7        3.44        2.75      1.13 o
  -3  -5   7       33.29       32.95      1.31 o
  -2  -5   7        7.11        7.25      1.00 o
  -1  -5   7       29.15       33.07      1.32 o
   0  -5   7        5.55        5.21      1.68 o
   1  -5   7        9.49        8.93      1.11 o
   2  -5   7       14.11       14.04      3.28 o
   3  -5   7        0.16        1.21      1.06 o
   4  -5   7       18.42       18.23      1.71 o
   5  -5   7       19.91       20.40      0.89 o
  -7  -4   7        0.05        0.12      1.39 o
  -6  -4   7       10.00        7.89      1.67 o
  -5  -4   7       98.18       87.37      5.03 o
  -4  -4   7      309.62      284.41      7.15 o
  -3  -4   7        0.52        2.60      1.16 o
  -2  -4   7       71.95       68.42      1.44 o
  -1  -4   7        1.25        2.59      1.46 o
   0  -4   7      226.89      232.27      6.07 o
   1  -4   7      138.39      125.71      1.98 o
   2  -4   7        4.19        5.13      1.22 o
   3  -4   7       12.06       11.71      1.09 o
   4  -4   7        0.13        0.92      1.11 o
   5  -4   7        0.00        0.51      0.99 o
   6  -4   7       10.38       11.51      0.83 o
  -8  -3   7        0.05       -0.30      1.24 o
  -7  -3   7        5.99        7.61      1.25 o
  -6  -3   7       61.50       55.98      2.07 o
  -5  -3   7       16.29       17.48      1.26 o
  -4  -3   7      128.73      115.99      1.62 o
  -3  -3   7       11.66       14.07      1.24 o
  -2  -3   7       50.65       44.03      2.13 o
  -1  -3   7       68.89       75.91      1.58 o
   0  -3   7        0.02        0.51      0.98 o
   1  -3   7       11.35       14.83      1.34 o
   2  -3   7       26.66       19.66      1.83 o
   3  -3   7        8.56        9.10      0.93 o
   4  -3   7       17.87       17.80      0.81 o
   5  -3   7        0.74        0.92      0.79 o
   6  -3   7        7.80        7.74      0.80 o
   7  -3   7        2.00        1.53      0.83 o
  -8  -2   7        0.79        3.58      2.53 o
  -7  -2   7       13.99       15.78      1.12 o
  -6  -2   7       44.62       36.77      1.88 o
  -5  -2   7       16.52       15.00      1.40 o
  -4  -2   7        2.19        3.24      2.31 o
  -3  -2   7       11.63       11.60      1.71 o
  -2  -2   7       60.99       65.08      2.31 o
  -1  -2   7       20.50       17.44      1.38 o
   0  -2   7      157.34      137.33      4.32 o
   1  -2   7      104.35      112.98      1.63 o
   2  -2   7        0.27        0.74      1.23 o
   3  -2   7       20.13       18.36      0.99 o
   4  -2   7       61.37       63.77      1.00 o
   5  -2   7       10.92       10.97      0.80 o
   6  -2   7       33.05       36.43      1.59 o
   7  -2   7       25.21       24.37      0.99 o
   8  -2   7        1.10        3.02      0.98 o
  -8  -1   7        4.95        4.08      1.28 o
  -7  -1   7       15.19       16.01      2.32 o
  -6  -1   7       10.43       10.93      1.21 o
  -5  -1   7      175.15      170.85     11.92 o
  -4  -1   7        0.38        1.55      2.61 o
  -3  -1   7        0.01       -0.34      1.56 o
  -2  -1   7       19.59       16.09      1.37 o
  -1  -1   7        0.04        0.93      1.48 o
   0  -1   7      731.72      706.40     18.61 o
   1  -1   7      196.27      211.31      8.42 o
   2  -1   7      154.59      150.68      4.06 o
   3  -1   7      178.02      175.73      3.43 o
   4  -1   7       15.70       14.60      0.86 o
   5  -1   7       17.32       12.19      0.95 o
   6  -1   7       24.66       23.39      0.95 o
   7  -1   7       24.78       22.71      1.02 o
   8  -1   7       10.31       11.49      1.01 o
  -8   0   7        6.50        9.49      1.15 o
  -7   0   7       71.73       74.75      4.02 o
  -6   0   7        0.05        0.80      1.06 o
  -5   0   7        5.58        7.56      1.13 o
  -4   0   7        4.89        7.05      2.23 o
  -3   0   7       11.29       10.90      1.28 o
  -2   0   7       20.52       20.38      2.04 o
  -1   0   7      153.65      142.57      4.97 o
   0   0   7      420.28      382.77      9.36 o
   1   0   7        0.12        0.90      1.04 o
   2   0   7       98.89      119.44      3.24 o
   3   0   7       47.59       41.69      0.97 o
   4   0   7       39.26       40.22      1.02 o
   5   0   7       52.27       54.02      1.02 o
   6   0   7      407.73      418.00      5.26 o
   7   0   7        5.92        3.19      1.24 o
   8   0   7       13.12       16.61      0.96 o
   9   0   7        5.88        7.37      1.43 o
  -8   1   7        4.90        4.04      1.42 o
  -7   1   7        1.32        2.48      1.18 o
  -6   1   7       22.08       20.22      1.13 o
  -5   1   7       69.50       73.70      5.40 o
  -4   1   7      569.39      570.53     17.14 o
  -3   1   7      257.92      248.78      9.06 o
  -2   1   7        7.37        4.67      1.42 o
  -1   1   7        9.61       15.65      1.44 o
   0   1   7       11.26       11.51      1.19 o
   1   1   7      354.16      352.78      9.34 o
   2   1   7      623.67      567.42     17.95 o
   3   1   7      292.66      330.16      6.45 o
   4   1   7       88.38       86.61      2.82 o
   5   1   7      169.81      165.15      3.77 o
   6   1   7        5.11        7.14      1.32 o
   7   1   7       14.60       16.06      1.25 o
   8   1   7        0.52        1.81      1.36 o
   9   1   7        0.08        0.76      1.02 o
  -7   2   7        1.41        3.84      1.07 o
  -6   2   7      201.79      196.36      8.23 o
  -5   2   7      220.88      217.55      1.54 o
  -4   2   7       34.28       38.59      1.21 o
  -3   2   7       77.98       68.12      3.65 o
  -2   2   7      250.19      249.23      9.59 o
  -1   2   7        1.52        4.16      1.29 o
   0   2   7       57.59       53.11      1.11 o
   1   2   7      166.49      169.93      5.13 o
   2   2   7      431.51      477.35     12.03 o
   3   2   7      346.15      339.36      8.46 o
   4   2   7      150.84      135.72      2.11 o
   5   2   7        3.76        2.68      0.96 o
   6   2   7       20.23       19.84      0.97 o
   7   2   7        2.71        3.14      0.94 o
   8   2   7       42.77       42.73      1.07 o
   9   2   7        0.32        0.15      1.36 o
  -7   3   7       19.39       19.22      1.17 o
  -6   3   7       63.61       68.15      1.35 o
  -5   3   7       23.68       23.36      1.37 o
  -4   3   7       46.41       56.24      2.25 o
  -3   3   7        1.14        1.02      1.16 o
  -2   3   7       19.43       21.30      1.23 o
  -1   3   7       22.94       21.60      1.30 o
   0   3   7      303.92      258.60      5.84 o
   1   3   7      527.40      527.24     11.27 o
   2   3   7       42.26       32.42      1.21 o
   3   3   7      168.58      168.18      5.08 o
   4   3   7      148.98      125.82      1.92 o
   5   3   7       45.12       56.50      2.56 o
   6   3   7        0.27        1.17      0.86 o
   7   3   7       64.28       55.93      1.26 o
   8   3   7        9.84       11.19      0.84 o
   9   3   7        1.50        1.87      0.84 o
  -6   4   7        2.00        0.89      1.01 o
  -5   4   7        0.40        3.33      1.19 o
  -4   4   7        9.94       15.53      1.20 o
  -3   4   7      163.68      173.51      1.80 o
  -2   4   7      200.04      213.65      5.61 o
  -1   4   7       19.87       16.93      1.05 o
   0   4   7       38.16       41.18      1.01 o
   1   4   7       82.73       85.45      2.94 o
   2   4   7      191.01      184.11      3.80 o
   3   4   7       26.65       27.24      0.98 o
   4   4   7       42.08       44.91      1.18 o
   5   4   7       58.44       55.57      1.56 o
   6   4   7        0.16        0.25      0.86 o
   7   4   7       28.48       31.38      0.93 o
   8   4   7       18.58       17.18      1.08 o
   9   4   7       19.91       23.50      0.88 o
  -6   5   7        6.29        2.98      1.75 o
  -5   5   7        1.15        3.21      1.25 o
  -4   5   7       25.00       24.18      1.91 o
  -3   5   7       26.81       26.24      1.02 o
  -2   5   7      219.39      208.42      5.08 o
  -1   5   7       44.08       37.33      1.11 o
   0   5   7        1.05        2.68      1.21 o
   1   5   7       68.96       76.91      2.21 o
   2   5   7       33.50       33.02      1.08 o
   3   5   7      887.73      851.12     12.60 o
   4   5   7      236.65      240.92      2.11 o
   5   5   7       20.14       18.97      0.94 o
   6   5   7       40.01       38.14      0.93 o
   7   5   7        0.69        1.28      0.86 o
   8   5   7        1.91        2.20      0.91 o
   9   5   7        1.60       -0.20      1.08 o
  -5   6   7       42.13       45.41      1.78 o
  -4   6   7      102.04       95.84      2.49 o
  -3   6   7        0.08       -0.24      1.01 o
  -2   6   7      147.14      156.18      2.06 o
  -1   6   7       82.92       92.06      2.26 o
   0   6   7       24.34       28.78      1.16 o
   1   6   7      133.31      131.47      3.67 o
   2   6   7      968.86      940.97     28.45 o
   3   6   7       50.20       51.30      1.04 o
   4   6   7      820.61      828.94      9.03 o
   5   6   7       53.26       52.88      1.41 o
   6   6   7       39.85       36.55      0.95 o
   7   6   7        4.16        5.75      0.88 o
   8   6   7        0.34        1.96      1.08 o
   9   6   7        0.01        0.22      1.19 o
  -4   7   7        8.63        6.97      1.24 o
  -3   7   7       13.32       10.78      1.21 o
  -2   7   7       54.16       44.31      1.17 o
  -1   7   7       11.55       13.53      1.05 o
   0   7   7        5.57       10.10      1.13 o
   1   7   7       31.73       25.41      1.14 o
   2   7   7      909.90      909.23     21.96 o
   3   7   7       26.46       25.52      0.99 o
   4   7   7       40.31       41.17      0.94 o
   5   7   7       31.93       34.30      1.03 o
   6   7   7       76.23       73.94      1.16 o
   7   7   7        8.27        5.59      1.55 o
   8   7   7        3.96        3.04      1.59 o
   9   7   7       17.85       15.66      1.66 o
  -3   8   7        0.28        2.26      1.24 o
  -2   8   7        0.13        0.26      1.10 o
  -1   8   7        8.62        9.55      1.19 o
   0   8   7       71.23       72.70      1.46 o
   1   8   7        0.00        1.52      1.32 o
   2   8   7       11.00        9.37      1.39 o
   3   8   7        0.12        0.15      1.03 o
   4   8   7       38.01       42.09      1.36 o
   5   8   7        0.93        3.44      1.34 o
   6   8   7        1.15        0.67      1.49 o
   7   8   7        9.60       12.02      1.50 o
   8   8   7        3.06        3.38      1.55 o
  -1   9   7       50.77       52.06      1.22 o
   0   9   7       20.37       21.31      1.24 o
   1   9   7        5.82        6.79      1.37 o
   2   9   7       19.73       23.25      1.96 o
   3   9   7        5.80        5.16      1.25 o
   4   9   7       21.30       20.53      1.30 o
   5   9   7        2.20        1.40      1.51 o
   6   9   7       16.95       18.71      1.57 o
   7   9   7        8.52       10.03      1.61 o
   1  10   7        3.55        5.07      1.46 o
   2  10   7        3.69        4.42      1.67 o
   3  10   7       13.14       17.54      1.36 o
   4  10   7        0.16       -0.94      1.55 o
   5  10   7        0.66        1.90      1.59 o
  -3  -7   8        0.01        2.04      1.29 o
  -2  -7   8        1.16        2.86      0.97 o
  -1  -7   8        5.77        5.59      1.25 o
   0  -7   8        0.27       -0.41      1.54 o
   1  -7   8        1.76        2.36      1.43 o
  -5  -6   8        6.18        6.21      1.89 o
  -4  -6   8        9.03       10.22      1.40 o
  -3  -6   8        1.13        0.88      1.03 o
  -2  -6   8       27.10       26.96      1.06 o
  -1  -6   8       14.54       16.75      1.25 o
   0  -6   8        9.87        8.29      1.14 o
   1  -6   8        2.86        0.79      1.36 o
   2  -6   8        0.72        0.72      3.05 o
   3  -6   8        1.61        3.40      1.31 o
  -6  -5   8        4.81        5.09      1.26 o
  -5  -5   8        3.39        4.19      1.38 o
  -4  -5   8        3.64        3.37      1.38 o
  -3  -5   8      149.41      137.96      1.96 o
  -2  -5   8      146.62      146.07      2.14 o
  -1  -5   8       13.58       16.74      1.04 o
   0  -5   8        2.46        4.91      1.61 o
   1  -5   8        6.42        7.06      1.89 o
   2  -5   8        0.24       -1.14      1.17 o
   3  -5   8        1.08        3.13      2.78 o
   4  -5   8        4.76        3.86      0.96 o
  -7  -4   8        0.00        2.64      1.40 o
  -6  -4   8        2.54        2.46      1.24 o
  -5  -4   8       15.50       19.81      1.40 o
  -4  -4   8      100.91       97.56      6.56 o
  -3  -4   8       55.73       48.54      1.23 o
  -2  -4   8       37.83       32.34      1.06 o
  -1  -4   8        0.33        1.78      1.05 o
   0  -4   8       11.51        9.91      0.99 o
   1  -4   8       10.99       17.16      1.65 o
   2  -4   8       26.13       22.30      2.97 o
   3  -4   8        5.76        5.66      1.93 o
   4  -4   8       26.82       26.87      0.86 o
   5  -4   8        1.46        0.91      0.85 o
   6  -4   8        0.13        0.41      0.82 o
  -7  -3   8        5.10        6.05      1.40 o
  -6  -3   8        4.30        3.88      1.22 o
  -5  -3   8        0.00        3.76      1.37 o
  -4  -3   8       35.74       29.16      2.76 o
  -3  -3   8       29.16       29.07      1.98 o
  -2  -3   8      146.77      134.70      1.43 o
  -1  -3   8        4.98        4.65      0.95 o
   0  -3   8       16.52       18.61      1.02 o
   1  -3   8        8.41        9.98      1.21 o
   2  -3   8        2.56        2.95      2.07 o
   3  -3   8       67.74       66.66      1.35 o
   4  -3   8       19.08       16.60      0.83 o
   5  -3   8       18.13       16.81      1.02 o
   6  -3   8        3.37        5.91      0.82 o
   7  -3   8        0.08        0.28      0.88 o
  -7  -2   8        3.89        4.13      1.23 o
  -6  -2   8        7.03        8.74      1.15 o
  -5  -2   8       11.00       13.98      4.03 o
  -4  -2   8        7.31        5.39      1.15 o
  -3  -2   8       75.38       76.44      3.96 o
  -2  -2   8       41.69       45.38      1.97 o
  -1  -2   8       14.24       15.16      1.71 o
   0  -2   8       46.04       43.69      1.74 o
   1  -2   8       10.30       13.80      1.27 o
   2  -2   8       89.14       86.49      2.48 o
   3  -2   8      114.58      113.07      4.14 o
   4  -2   8        0.06        1.61      0.76 o
   5  -2   8       23.84       27.55      1.37 o
   6  -2   8        0.17        1.26      0.86 o
   7  -2   8        6.68        7.18      0.99 o
  -7  -1   8        2.58        5.48      1.36 o
  -6  -1   8       42.08       43.80      1.45 o
  -5  -1   8        0.23        1.69      2.62 o
  -4  -1   8       22.52       22.16      1.97 o
  -3  -1   8        0.00        2.48      1.33 o
  -2  -1   8        0.09       -0.54      2.56 o
  -1  -1   8      193.65      183.75      1.69 o
   0  -1   8      130.12      114.61      3.99 o
   1  -1   8        1.33        2.97      1.31 o
   2  -1   8      204.28      194.71      9.14 o
   3  -1   8       49.94       52.89      1.35 o
   4  -1   8      407.95      419.34      5.17 o
   5  -1   8       25.45       25.86      0.80 o
   6  -1   8        3.13        4.76      1.07 o
   7  -1   8       29.33       26.18      0.98 o
   8  -1   8       39.83       42.07      1.03 o
  -7   0   8        0.37        2.99      1.11 o
  -6   0   8       12.83       13.74      1.26 o
  -5   0   8       22.51       19.26      1.13 o
  -4   0   8       90.78       83.96      7.93 o
  -3   0   8      327.02      311.88     15.84 o
  -2   0   8      455.97      421.82     16.90 o
  -1   0   8      137.05      134.12      2.98 o
   0   0   8      639.92      586.08     10.48 o
   1   0   8      125.18      114.03      1.31 o
   2   0   8       39.74       30.93      2.50 o
   3   0   8       48.90       56.26      0.91 o
   4   0   8       86.47       85.06      1.78 o
   5   0   8      132.96      139.42      2.56 o
   6   0   8       42.39       38.05      0.94 o
   7   0   8        1.58        1.51      0.87 o
   8   0   8        4.08        4.04      0.95 o
  -7   1   8        2.29        1.73      1.08 o
  -6   1   8        5.58        5.41      1.41 o
  -5   1   8        0.12        1.40      1.11 o
  -4   1   8     1250.02     1253.94     42.86 o
  -3   1   8       56.86       59.60      1.78 o
  -2   1   8        6.61        7.27      2.34 o
  -1   1   8        6.79        6.18      1.32 o
   0   1   8      196.47      196.10      4.59 o
   1   1   8        1.80        4.37      1.03 o
   2   1   8      303.84      277.47      2.51 o
   3   1   8      340.89      346.08      7.00 o
   4   1   8       29.05       22.66      1.37 o
   5   1   8       20.90       26.34      1.02 o
   6   1   8      128.84      128.21      3.09 o
   7   1   8       13.52       15.49      1.12 o
   8   1   8       12.66       15.27      1.64 o
   9   1   8        2.06        2.25      1.04 o
  -7   2   8        0.27        1.21      1.12 o
  -6   2   8       67.71       70.88      1.35 o
  -5   2   8       11.15       12.80      1.35 o
  -4   2   8      241.89      231.62      7.73 o
  -3   2   8      190.24      193.21      1.57 o
  -2   2   8      110.84       93.00      6.21 o
  -1   2   8      493.18      454.27     31.75 o
   0   2   8      801.32      776.58     25.55 o
   1   2   8      126.88      126.28      3.53 o
   2   2   8      589.68      512.13     15.56 o
   3   2   8      176.77      169.42      3.63 o
   4   2   8        5.51        4.85      0.86 o
   5   2   8      220.85      203.83      3.22 o
   6   2   8       27.19       27.27      1.93 o
   7   2   8       64.67       70.58      2.45 o
   8   2   8        0.16        0.92      0.93 o
   9   2   8        0.90        0.89      0.99 o
  -6   3   8       68.32       59.68      4.47 o
  -5   3   8      110.49      123.26      1.51 o
  -4   3   8      106.09      118.61      3.78 o
  -3   3   8        0.00       -0.69      1.13 o
  -2   3   8       13.44       15.32      1.22 o
  -1   3   8        0.02        1.90      1.34 o
   0   3   8        9.85        7.37      1.16 o
   1   3   8      106.95      106.22      3.04 o
   2   3   8       12.68       13.58      1.05 o
   3   3   8       47.27       54.55      1.94 o
   4   3   8       62.58       54.65      1.30 o
   5   3   8       91.00       84.07      3.50 o
   6   3   8       67.22       58.69      1.93 o
   7   3   8       40.36       42.66      2.04 o
   8   3   8        0.70        1.63      1.08 o
   9   3   8        0.79        1.65      1.01 o
  -6   4   8       20.13       21.49      3.44 o
  -5   4   8       66.90       61.42      2.11 o
  -4   4   8        4.83        9.29      1.19 o
  -3   4   8        0.81        2.93      1.08 o
  -2   4   8        2.16        3.60      1.14 o
  -1   4   8       20.86       20.83      0.98 o
   0   4   8       95.05       87.97      2.16 o
   1   4   8      153.75      136.24      3.19 o
   2   4   8        0.49        0.61      1.05 o
   3   4   8        1.17        2.88      0.98 o
   4   4   8       66.99       64.97      1.99 o
   5   4   8      307.87      288.10      4.29 o
   6   4   8      329.64      323.03      4.05 o
   7   4   8       71.54       61.69      1.98 o
   8   4   8       61.63       64.20      1.54 o
   9   4   8        2.36        2.31      0.97 o
  -5   5   8        8.41       10.62      1.05 o
  -4   5   8       13.02       12.11      1.01 o
  -3   5   8       87.94       96.34      2.38 o
  -2   5   8      169.70      174.14      6.43 o
  -1   5   8       21.99       22.50      1.00 o
   0   5   8       33.48       33.34      0.95 o
   1   5   8       32.67       28.54      1.09 o
   2   5   8      490.18      464.53     14.06 o
   3   5   8      221.11      211.96      6.85 o
   4   5   8       28.74       28.22      1.00 o
   5   5   8      241.75      242.10      1.44 o
   6   5   8      308.32      300.65      3.72 o
   7   5   8       75.33       76.40      1.75 o
   8   5   8        0.08        0.37      0.88 o
   9   5   8        1.09        3.74      0.92 o
  -4   6   8        7.85       10.12      1.05 o
  -3   6   8       94.32       84.03      1.11 o
  -2   6   8        7.54       14.28      1.61 o
  -1   6   8        2.04        1.20      0.89 o
   0   6   8       69.67       78.20      1.07 o
   1   6   8       47.64       49.07      1.10 o
   2   6   8       81.32       82.49      1.75 o
   3   6   8      471.01      458.44     13.25 o
   4   6   8      415.63      403.87      5.56 o
   5   6   8        0.97        2.77      0.92 o
   6   6   8        4.65        5.93      0.91 o
   7   6   8        2.24        2.03      0.89 o
   8   6   8        0.56        0.36      0.88 o
   9   6   8        1.47        2.49      1.16 o
  -4   7   8       17.91       19.36      1.43 o
  -3   7   8       20.87       25.92      1.13 o
  -2   7   8        6.54        4.60      1.08 o
  -1   7   8        1.07        1.75      1.04 o
   0   7   8        4.12        6.57      1.40 o
   1   7   8        0.00       -0.39      1.08 o
   2   7   8        1.10        0.59      1.00 o
   3   7   8       96.97       92.25      3.06 o
   4   7   8        0.00        0.51      0.87 o
   5   7   8      124.65      127.25      1.21 o
   6   7   8       18.36       19.51      0.94 o
   7   7   8        2.64        2.56      0.94 o
   8   7   8       22.79       22.71      1.33 o
  -2   8   8       39.44       42.81      1.19 o
  -1   8   8        4.24        7.81      2.33 o
   0   8   8       10.96        9.52      1.04 o
   1   8   8       42.26       46.86      1.66 o
   2   8   8       36.90       38.31      1.69 o
   3   8   8        0.86        0.41      1.12 o
   4   8   8       23.86       23.17      1.00 o
   5   8   8       36.41       36.88      0.98 o
   6   8   8        0.09        2.33      1.07 o
   7   8   8        0.34        1.40      1.49 o
   8   8   8        2.15        0.54      1.59 o
  -1   9   8        0.06       -0.50      1.13 o
   0   9   8       19.51       18.93      1.27 o
   1   9   8       14.20       13.06      1.41 o
   2   9   8        1.54        3.00      1.48 o
   3   9   8       46.91       53.13      1.90 o
   4   9   8       49.76       57.62      2.24 o
   5   9   8       10.63       13.15      1.56 o
   6   9   8        1.39        5.18      1.54 o
   3  10   8       39.79       40.08      2.88 o
   4  10   8       93.62      105.02      3.03 o
  -4  -6   9       24.33       26.45      1.48 o
  -3  -6   9        0.28        1.50      1.12 o
  -2  -6   9       15.39       15.78      1.06 o
  -1  -6   9       29.39       18.67      2.06 o
   0  -6   9       10.87       11.97      1.97 o
   1  -6   9        8.40       10.90      2.56 o
   2  -6   9       21.39       18.61      2.08 o
  -5  -5   9        4.90        4.41      1.27 o
  -4  -5   9       37.30       37.45      1.23 o
  -3  -5   9        3.92        5.43      1.06 o
  -2  -5   9        1.92        3.70      0.95 o
  -1  -5   9       16.88       12.77      1.15 o
   0  -5   9       60.85       62.43      4.49 o
   1  -5   9        0.43        2.36      1.32 o
   2  -5   9       22.36       22.01      1.15 o
   3  -5   9        2.94        4.17      1.12 o
   4  -5   9        0.16       -0.12      1.15 o
  -6  -4   9        0.03        0.08      1.14 o
  -5  -4   9       14.23       11.29      1.64 o
  -4  -4   9        0.11        1.96      1.12 o
  -3  -4   9        1.59        3.09      1.24 o
  -2  -4   9        9.68        8.32      1.05 o
  -1  -4   9       13.93       12.15      0.92 o
   0  -4   9        0.07        0.90      1.11 o
   1  -4   9       13.68       15.23      2.22 o
   2  -4   9        2.82        2.38      1.93 o
   3  -4   9        0.29        0.55      1.13 o
   4  -4   9        8.90        9.75      0.91 o
   5  -4   9       18.13       18.76      0.91 o
  -6  -3   9        2.21        1.94      1.15 o
  -5  -3   9        4.98        4.07      1.25 o
  -4  -3   9       16.44       16.24      1.15 o
  -3  -3   9        7.85        9.32      1.67 o
  -2  -3   9       24.55       24.80      1.30 o
  -1  -3   9        3.74        3.25      0.96 o
   0  -3   9       26.93       30.58      1.02 o
   1  -3   9        0.20       -0.56      2.26 o
   2  -3   9       67.20       72.76      1.28 o
   3  -3   9        0.89        3.39      2.98 o
   4  -3   9       38.12       39.85      1.03 o
   5  -3   9        8.94       11.16      0.81 o
   6  -3   9        8.83        5.63      0.79 o
  -7  -2   9        1.01        1.20      1.27 o
  -6  -2   9        1.66        4.42      1.15 o
  -5  -2   9       39.18       36.40      1.20 o
  -4  -2   9        2.85        3.10      2.39 o
  -3  -2   9       35.93       38.10      1.85 o
  -2  -2   9      121.99      115.70      1.37 o
  -1  -2   9        0.03        0.27      1.01 o
   0  -2   9        0.25        0.45      1.36 o
   1  -2   9        0.08        1.87      1.42 o
   2  -2   9        0.32        0.28      2.18 o
   3  -2   9       65.17       65.33      1.78 o
   4  -2   9        3.57        3.23      0.84 o
   5  -2   9       15.46       15.99      0.90 o
   6  -2   9       39.10       42.96      1.03 o
   7  -2   9        0.04        1.00      0.80 o
  -7  -1   9        7.71        5.42      1.27 o
  -6  -1   9        1.93        2.63      1.21 o
  -5  -1   9       15.57       19.42      2.91 o
  -4  -1   9        0.28        1.11      2.24 o
  -3  -1   9       96.15       93.56      4.52 o
  -2  -1   9        5.69        4.70      1.38 o
  -1  -1   9      696.94      673.44     10.73 o
   0  -1   9      203.71      224.73      5.58 o
   1  -1   9      221.77      207.89      3.17 o
   2  -1   9        0.13        0.54      2.22 o
   3  -1   9        0.01        3.92      2.28 o
   4  -1   9       29.26       28.08      0.94 o
   5  -1   9        2.24        4.30      0.96 o
   6  -1   9       25.17       26.24      0.81 o
   7  -1   9       18.24       16.80      0.80 o
  -7   0   9        3.58        4.07      1.13 o
  -6   0   9       54.34       51.72      4.61 o
  -5   0   9       10.23       12.78      2.41 o
  -4   0   9       73.44       71.86      2.90 o
  -3   0   9      263.25      262.53     15.01 o
  -2   0   9      778.54      757.50     26.94 o
  -1   0   9      171.82      158.97      5.15 o
   0   0   9       57.96       58.09      1.71 o
   1   0   9        2.16        2.21      0.98 o
   2   0   9      176.71      151.15      2.29 o
   3   0   9       98.93       89.71      2.89 o
   4   0   9      171.15      175.64      2.99 o
   5   0   9       55.52       58.85      1.04 o
   6   0   9        2.60        2.80      0.82 o
   7   0   9        0.70        2.21      0.94 o
   8   0   9        0.56        3.03      1.32 o
  -7   1   9        3.82        3.69      1.22 o
  -6   1   9        0.12        1.51      1.43 o
  -5   1   9       14.06        9.50      1.54 o
  -4   1   9        0.08       -0.17      2.90 o
  -3   1   9        4.49        1.35      1.22 o
  -2   1   9     1891.09     1864.02     67.57 o
  -1   1   9        0.40       -0.37      3.66 o
   0   1   9      165.31      148.63      3.66 o
   1   1   9      179.80      163.75      3.18 o
   2   1   9      474.51      446.09      7.10 o
   3   1   9        0.00        2.28      0.82 o
   4   1   9       26.76       24.94      0.87 o
   5   1   9        1.37        1.34      0.89 o
   6   1   9       24.79       22.24      0.92 o
   7   1   9        3.28        2.69      0.95 o
   8   1   9       42.83       41.39      1.11 o
  -6   2   9       24.34       25.17      1.18 o
  -5   2   9        0.00        1.90      1.40 o
  -4   2   9       48.08       51.74      2.24 o
  -3   2   9        4.79        3.00      1.60 o
  -2   2   9       99.61      108.65      2.87 o
  -1   2   9        0.01        2.25      1.23 o
   0   2   9      113.26      110.59      4.05 o
   1   2   9      159.24      165.54      4.07 o
   2   2   9        1.56        5.71      1.01 o
   3   2   9      132.87      122.45      1.98 o
   4   2   9       97.92       88.06      2.16 o
   5   2   9       92.34       86.30      1.02 o
   6   2   9        2.54        4.62      1.38 o
   7   2   9        8.68        8.39      0.96 o
   8   2   9       34.93       33.43      1.37 o
   9   2   9       46.71       43.78      1.14 o
  -6   3   9        0.02        1.57      1.14 o
  -5   3   9        6.32        8.36      1.79 o
  -4   3   9       67.38       59.49      2.85 o
  -3   3   9       56.05       59.28      4.17 o
  -2   3   9       38.88       28.80      1.20 o
  -1   3   9       67.42       62.54      5.35 o
   0   3   9      272.71      281.24      4.95 o
   1   3   9       17.10       16.58      1.41 o
   2   3   9       52.50       51.22      1.13 o
   3   3   9       37.16       35.80      1.02 o
   4   3   9       71.71       65.02      0.92 o
   5   3   9       71.39       66.63      1.33 o
   6   3   9      151.42      161.43      4.17 o
   7   3   9      127.56      121.34      3.59 o
   8   3   9        0.30        2.97      0.95 o
   9   3   9       24.77       22.12      1.02 o
  -5   4   9        0.22        1.72      1.24 o
  -4   4   9       58.85       61.06      2.22 o
  -3   4   9        2.41        2.12      1.11 o
  -2   4   9       48.29       46.04      1.16 o
  -1   4   9       14.52       12.87      1.07 o
   0   4   9       98.33       92.85      2.28 o
   1   4   9      117.33       98.23      2.58 o
   2   4   9       51.16       49.05      1.16 o
   3   4   9       35.16       38.05      1.45 o
   4   4   9      317.53      302.59      6.41 o
   5   4   9       32.35       29.76      0.91 o
   6   4   9        2.97        6.14      1.03 o
   7   4   9      215.13      207.07      7.25 o
   8   4   9      121.21      115.73      1.96 o
   9   4   9        1.45        1.77      1.05 o
  -5   5   9        5.58        4.99      1.11 o
  -4   5   9        8.19       11.81      1.00 o
  -3   5   9        7.06       10.90      0.99 o
  -2   5   9       41.87       28.82      1.38 o
  -1   5   9      198.10      196.74      3.69 o
   0   5   9        0.88        0.34      1.47 o
   1   5   9       24.72       24.80      1.97 o
   2   5   9        1.99        3.88      1.07 o
   3   5   9      110.48      118.72      3.91 o
   4   5   9       69.96       68.56      2.15 o
   5   5   9      242.46      249.44      3.60 o
   6   5   9        1.05        1.45      1.04 o
   7   5   9        4.75        3.75      1.03 o
   8   5   9        2.24        1.94      1.05 o
   9   5   9        1.11        2.10      1.20 o
  -4   6   9       38.70       30.45      1.84 o
  -3   6   9       18.50       19.88      1.10 o
  -2   6   9       19.43       21.67      1.05 o
  -1   6   9        4.06        2.50      0.88 o
   0   6   9       35.40       42.43      1.13 o
   1   6   9       56.98       51.42      1.74 o
   2   6   9      434.58      404.51     15.46 o
   3   6   9       29.90       32.01      1.20 o
   4   6   9        7.33        8.28      1.02 o
   5   6   9      162.38      169.52      1.49 o
   6   6   9        4.86        5.76      1.07 o
   7   6   9       54.61       54.24      1.01 o
   8   6   9       20.23       22.71      1.30 o
  -3   7   9        5.54        3.94      1.10 o
  -2   7   9        1.64        1.17      0.94 o
  -1   7   9        4.70        7.70      1.33 o
   0   7   9       21.71       24.67      1.51 o
   1   7   9       12.63       11.78      1.01 o
   2   7   9       10.28       10.07      1.18 o
   3   7   9        0.06        1.16      1.01 o
   4   7   9       59.35       57.75      2.00 o
   5   7   9      134.35      131.54      1.43 o
   6   7   9       24.91       26.12      0.84 o
   7   7   9       58.66       62.92      1.23 o
   8   7   9       44.31       43.16      1.03 o
  -2   8   9        4.48        3.05      1.15 o
  -1   8   9        2.92        2.02      1.07 o
   0   8   9        2.53        3.19      0.99 o
   1   8   9       14.22       18.05      1.04 o
   2   8   9       55.62       57.31      1.87 o
   3   8   9       12.18       14.39      1.13 o
   4   8   9        3.30        2.62      1.05 o
   5   8   9        0.03       -0.12      1.22 o
   6   8   9        0.07        0.56      0.86 o
   7   8   9       65.94       65.28      1.80 o
   0   9   9        0.13        1.66      1.39 o
   1   9   9        3.79        5.89      2.48 o
   2   9   9        3.68        6.94      1.16 o
   3   9   9        1.69        2.40      1.18 o
   4   9   9       52.24       50.78      1.60 o
   5   9   9       80.44       88.86      2.44 o
   6   9   9        5.33        3.93      1.92 o
  -1  -6  10        0.76        1.32      1.70 o
  -4  -5  10        9.87       14.20      1.20 o
  -3  -5  10        0.66        1.27      1.02 o
  -2  -5  10       18.03       18.98      1.21 o
  -1  -5  10        6.24        4.57      1.22 o
   0  -5  10        3.94        5.34      1.60 o
   1  -5  10        0.06       -0.64      1.15 o
   2  -5  10        0.00        0.93      1.13 o
  -5  -4  10        0.01        0.32      2.18 o
  -4  -4  10        3.40        5.13      1.13 o
  -3  -4  10       16.98       17.30      1.28 o
  -2  -4  10        1.25        2.28      0.92 o
  -1  -4  10       40.06       42.83      2.12 o
   0  -4  10       15.69       14.87      1.16 o
   1  -4  10        0.00       -2.45      1.23 o
   2  -4  10      113.68      107.93      5.06 o
   3  -4  10        0.11        0.20      2.34 o
   4  -4  10        0.95        3.65      0.98 o
  -6  -3  10        1.17        3.75      1.29 o
  -5  -3  10        0.88       -0.28      1.57 o
  -4  -3  10        4.64        7.99      1.78 o
  -3  -3  10       14.34       13.26      1.13 o
  -2  -3  10        0.34        0.71      1.05 o
  -1  -3  10        1.26        2.53      0.94 o
   0  -3  10        0.02        1.78      0.90 o
   1  -3  10      116.19      116.78      5.71 o
   2  -3  10       21.31       21.34      1.14 o
   3  -3  10       19.32       22.98      1.31 o
   4  -3  10        3.34        5.35      1.10 o
   5  -3  10       14.37       16.96      0.95 o
  -6  -2  10        0.02        1.47      1.26 o
  -5  -2  10        3.87        5.59      2.82 o
  -4  -2  10        1.87        2.67      1.70 o
  -3  -2  10        6.22        5.81      1.30 o
  -2  -2  10        3.19        4.40      1.25 o
  -1  -2  10       69.04       67.32      1.92 o
   0  -2  10       69.95       69.18      1.68 o
   1  -2  10      265.23      266.93      4.74 o
   2  -2  10       71.66       69.02      2.29 o
   3  -2  10       10.10        8.55      1.68 o
   4  -2  10        4.23        2.21      0.96 o
   5  -2  10        0.10        1.30      0.83 o
   6  -2  10        1.38        0.65      1.63 o
  -6  -1  10       31.06       27.24      2.56 o
  -5  -1  10       29.24       29.90      2.29 o
  -4  -1  10        6.77        9.28      1.12 o
  -3  -1  10       13.87       14.41      2.03 o
  -2  -1  10       29.29       32.44      1.30 o
  -1  -1  10      158.45      173.01      3.80 o
   0  -1  10      103.88       94.70      2.79 o
   1  -1  10      265.85      256.96      3.97 o
   2  -1  10      340.05      351.57     12.57 o
   3  -1  10       11.46       11.78      1.17 o
   4  -1  10       10.21       11.21      0.96 o
   5  -1  10        2.07        3.81      0.79 o
   6  -1  10       18.94       22.75      1.18 o
   7  -1  10        0.11        1.72      0.79 o
  -6   0  10        3.43        5.21      1.12 o
  -5   0  10        0.80        1.23      1.78 o
  -4   0  10       16.78       16.88      1.24 o
  -3   0  10      130.36      128.81      3.14 o
  -2   0  10        0.06        0.87      1.62 o
  -1   0  10      156.60      158.51      4.99 o
   0   0  10      834.08      831.62     17.95 o
   1   0  10      103.81      101.82      1.40 o
   2   0  10        0.77       -0.59      1.20 o
   3   0  10       20.46       22.86      1.32 o
   4   0  10       27.95       29.08      0.81 o
   5   0  10        6.07        7.21      0.77 o
   6   0  10       28.23       26.51      1.14 o
   7   0  10        4.82        7.51      0.82 o
  -6   1  10        0.24        1.60      1.11 o
  -5   1  10       26.14       24.19      1.16 o
  -4   1  10       10.78        9.97      1.14 o
  -3   1  10       42.68       38.55      1.47 o
  -2   1  10        2.47        1.19      3.03 o
  -1   1  10        3.25        3.51      1.33 o
   0   1  10      169.85      179.21      4.07 o
   1   1  10        6.57        9.23      1.37 o
   2   1  10       55.72       48.95      1.43 o
   3   1  10      166.76      162.74      4.03 o
   4   1  10        0.02        1.15      0.81 o
   5   1  10        2.51        2.52      1.23 o
   6   1  10       19.01       22.26      0.82 o
   7   1  10        7.02        9.33      1.56 o
   8   1  10       17.14       17.58      1.28 o
  -6   2  10        1.19        1.53      1.35 o
  -5   2  10        0.23        2.44      1.40 o
  -4   2  10        7.19       10.76      2.11 o
  -3   2  10      139.07      126.70      4.49 o
  -2   2  10        0.01        2.26      1.12 o
  -1   2  10       20.15       18.49      1.49 o
   0   2  10       41.70       38.83      1.00 o
   1   2  10       51.14       44.84      1.29 o
   2   2  10       80.54       85.82      1.94 o
   3   2  10       19.50       15.94      1.04 o
   4   2  10        8.46       10.17      0.92 o
   5   2  10        1.97        3.09      0.85 o
   6   2  10        0.14        2.50      0.76 o
   7   2  10        5.02        6.77      1.16 o
   8   2  10       82.71       80.22      1.26 o
  -5   3  10       21.73       23.53      1.18 o
  -4   3  10        1.74        1.21      1.10 o
  -3   3  10        4.65        5.44      1.13 o
  -2   3  10        0.04        0.67      2.84 o
  -1   3  10      171.98      154.18      7.73 o
   0   3  10       20.66       18.07      0.96 o
   1   3  10       49.76       53.72      1.53 o
   2   3  10        0.50        0.89      1.12 o
   3   3  10      106.43      107.84      2.03 o
   4   3  10       35.77       35.51      0.87 o
   5   3  10       64.36       62.50      1.55 o
   6   3  10       85.20       82.61      1.87 o
   7   3  10        6.43        8.29      0.96 o
   8   3  10       69.69       66.60      1.69 o
  -5   4  10        3.91        5.64      1.14 o
  -4   4  10       15.98       18.05      2.29 o
  -3   4  10       63.05       66.10      1.19 o
  -2   4  10        4.74       10.91      1.13 o
  -1   4  10      102.14       84.88      1.64 o
   0   4  10       57.33       40.21      1.51 o
   1   4  10        3.03        4.45      1.00 o
   2   4  10      113.72      116.64      3.13 o
   3   4  10       11.40       10.41      1.00 o
   4   4  10        5.22        4.72      1.25 o
   5   4  10       70.81       68.87      2.14 o
   6   4  10       29.96       29.50      1.28 o
   7   4  10       12.06       13.45      1.13 o
   8   4  10        2.02        0.91      1.20 o
  -4   5  10        1.79        1.34      1.10 o
  -3   5  10        4.16        5.42      0.97 o
  -2   5  10      119.70      114.25      4.29 o
  -1   5  10        0.49        0.43      0.84 o
   0   5  10      328.17      275.27      4.84 o
   1   5  10        0.30        1.32      0.97 o
   2   5  10       41.77       40.70      1.37 o
   3   5  10       21.11       16.54      0.99 o
   4   5  10      262.82      253.15      2.34 o
   5   5  10        1.35        1.14      0.92 o
   6   5  10       26.71       27.01      1.13 o
   7   5  10       18.27       19.58      1.08 o
   8   5  10       23.75       22.75      1.61 o
  -3   6  10        0.64        0.50      0.98 o
  -2   6  10      129.43      116.96      3.47 o
  -1   6  10        0.31        1.37      0.89 o
   0   6  10        4.41        4.71      0.95 o
   1   6  10       11.43       14.24      1.03 o
   2   6  10        2.64        4.43      1.03 o
   3   6  10      211.46      211.46     10.21 o
   4   6  10      158.52      152.68      2.37 o
   5   6  10       17.41       16.32      0.92 o
   6   6  10       19.97       19.84      1.61 o
   7   6  10       57.11       52.81      2.24 o
   8   6  10       51.78       52.58      1.16 o
  -2   7  10        8.09        6.42      0.96 o
  -1   7  10       11.68       12.18      1.08 o
   0   7  10      118.65      125.57      4.82 o
   1   7  10        7.76        8.82      0.96 o
   2   7  10        1.81        2.75      1.08 o
   3   7  10        3.76        4.62      1.10 o
   4   7  10        0.73        1.40      1.02 o
   5   7  10        0.47        0.46      1.00 o
   6   7  10        2.49        4.37      1.08 o
   7   7  10       13.25       14.32      0.99 o
  -1   8  10        0.02       -0.57      0.99 o
   0   8  10        0.91       -0.34      1.23 o
   1   8  10       14.66       19.81      1.12 o
   2   8  10        7.40        7.07      1.09 o
   3   8  10        0.43        1.69      1.03 o
   4   8  10        1.15        3.90      1.21 o
   5   8  10        7.23        9.95      1.22 o
   6   8  10       13.07       15.19      1.31 o
   1   9  10        2.62        3.21      1.15 o
   2   9  10       24.95       27.24      1.88 o
   3   9  10        0.25        1.60      1.14 o
   4   9  10       31.20       29.95      1.16 o
   5   9  10       38.25       36.64      1.38 o
  -2  -5  11       43.88       46.43      1.95 o
  -1  -5  11        2.88        4.48      1.08 o
   0  -5  11        5.70        7.97      1.19 o
  -4  -4  11        5.77        7.94      1.20 o
  -3  -4  11        4.85        7.25      0.93 o
  -2  -4  11        1.19        0.19      0.92 o
  -1  -4  11        1.11        2.71      0.90 o
   0  -4  11       11.94       10.43      1.16 o
   1  -4  11       25.51       25.87      1.73 o
   2  -4  11       31.22       25.25      1.92 o
   3  -4  11       29.11       29.30      4.88 o
  -4  -3  11        2.67        6.14      1.47 o
  -3  -3  11        5.54        7.63      1.25 o
  -2  -3  11        6.54        6.26      0.91 o
  -1  -3  11       11.29       12.45      0.91 o
   0  -3  11        4.04        6.42      0.90 o
   1  -3  11        1.98        2.46      2.38 o
   2  -3  11        0.29        1.12      1.15 o
   3  -3  11      152.48      139.04      2.98 o
   4  -3  11        0.60        1.18      0.94 o
  -5  -2  11        0.67        2.69      1.54 o
  -4  -2  11       23.21       26.29      1.17 o
  -3  -2  11        6.62        6.79      1.21 o
  -2  -2  11        6.93        7.10      0.91 o
  -1  -2  11        7.01        7.86      1.10 o
   0  -2  11       15.78       19.29      0.93 o
   1  -2  11        0.84        0.51      1.15 o
   2  -2  11        0.11        0.95      3.94 o
   3  -2  11      162.05      163.29      9.01 o
   4  -2  11       85.46       88.63      3.52 o
   5  -2  11       24.00       27.70      0.98 o
  -5  -1  11       23.01       28.41      1.18 o
  -4  -1  11        9.34        9.13      1.13 o
  -3  -1  11        1.01        0.19      1.12 o
  -2  -1  11        0.98        1.15      1.25 o
  -1  -1  11       90.20      100.97      1.93 o
   0  -1  11        6.38        6.00      1.24 o
   1  -1  11      120.32      128.09      4.05 o
   2  -1  11       72.64       69.00      1.35 o
   3  -1  11        0.02        0.54      1.32 o
   4  -1  11      114.20      113.69      1.35 o
   5  -1  11        0.45        1.43      1.15 o
   6  -1  11        0.95        2.58      0.79 o
  -5   0  11       35.30       35.83      1.31 o
  -4   0  11        0.70       -2.22      2.17 o
  -3   0  11        0.56        1.58      1.21 o
  -2   0  11        1.38        0.96      1.27 o
  -1   0  11       16.47       18.02      1.97 o
   0   0  11       21.01       19.41      1.34 o
   1   0  11        4.58        2.15      1.16 o
   2   0  11        1.24        2.59      1.84 o
   3   0  11        0.24        1.38      1.75 o
   4   0  11       51.62       55.93      1.00 o
   5   0  11        0.52        1.16      0.95 o
   6   0  11       12.64       14.71      0.83 o
   7   0  11        0.18        0.98      0.83 o
  -5   1  11        6.61        7.30      1.55 o
  -4   1  11        3.15        5.89      1.65 o
  -3   1  11        3.02        5.77      1.12 o
  -2   1  11        0.60        1.44      1.15 o
  -1   1  11       34.99       36.48      0.96 o
   0   1  11        2.56        2.45      0.90 o
   1   1  11        4.53        5.23      1.14 o
   2   1  11       64.58       54.94      2.70 o
   3   1  11      138.53      145.32      1.13 o
   4   1  11        0.45        1.66      0.91 o
   5   1  11       17.58       21.18      1.26 o
   6   1  11        7.24        9.71      0.89 o
   7   1  11        5.96        8.65      0.83 o
  -5   2  11       16.96       16.48      1.32 o
  -4   2  11        6.63        7.68      1.22 o
  -3   2  11        0.32        0.69      2.00 o
  -2   2  11       32.83       32.21      1.19 o
  -1   2  11       74.97       75.24      2.63 o
   0   2  11        5.46        4.95      0.91 o
   1   2  11      178.64      178.07      1.43 o
   2   2  11       73.13       75.56      1.77 o
   3   2  11        2.26        0.19      1.20 o
   4   2  11        4.11        2.76      1.06 o
   5   2  11        8.38        9.12      1.22 o
   6   2  11       31.16       30.54      0.95 o
   7   2  11       10.31       12.70      0.80 o
  -5   3  11        5.83        6.22      1.15 o
  -4   3  11        5.06        5.88      1.95 o
  -3   3  11        3.79        7.62      1.13 o
  -2   3  11       38.14       36.85      1.20 o
  -1   3  11        0.15        0.24      1.03 o
   0   3  11        5.04        5.09      1.11 o
   1   3  11      151.83      134.99      3.45 o
   2   3  11        9.88        8.64      0.98 o
   3   3  11       29.88       29.53      0.96 o
   4   3  11        0.67        2.32      0.90 o
   5   3  11        7.99        7.66      0.85 o
   6   3  11        5.91        5.80      0.97 o
   7   3  11        0.14       -0.66      0.87 o
   8   3  11        1.29        3.96      0.89 o
  -4   4  11        1.06        0.54      1.60 o
  -3   4  11        0.22        1.17      1.23 o
  -2   4  11        2.86        4.10      1.09 o
  -1   4  11        2.66        2.24      0.94 o
   0   4  11       39.35       33.72      1.60 o
   1   4  11      219.38      187.82      5.77 o
   2   4  11      189.60      172.11      2.96 o
   3   4  11        0.35        2.53      1.39 o
   4   4  11       14.36       16.06      1.17 o
   5   4  11       45.58       39.82      0.86 o
   6   4  11       70.14       72.40      1.39 o
   7   4  11        0.57        2.25      0.78 o
   8   4  11        0.06        1.76      0.87 o
  -3   5  11       65.13       62.79      3.62 o
  -2   5  11        0.61        0.56      1.02 o
  -1   5  11        0.02        0.77      0.83 o
   0   5  11      103.33       87.23      3.53 o
   1   5  11       25.80       27.30      0.95 o
   2   5  11      116.10      105.83      1.96 o
   3   5  11       42.75       39.08      2.08 o
   4   5  11        2.58        2.50      1.02 o
   5   5  11        9.23       10.69      0.97 o
   6   5  11       18.55       20.13      0.84 o
   7   5  11        8.11        7.88      0.82 o
   8   5  11        7.28        8.18      0.90 o
  -3   6  11        0.31        0.90      1.15 o
  -2   6  11       42.97       42.34      1.25 o
  -1   6  11        8.79       10.08      0.94 o
   0   6  11       13.37       12.62      1.03 o
   1   6  11       36.32       41.53      1.02 o
   2   6  11       22.72       23.90      1.20 o
   3   6  11       29.69       26.50      1.10 o
   4   6  11        2.19        1.96      1.09 o
   5   6  11        0.35        2.33      0.95 o
   6   6  11       35.42       31.77      0.92 o
   7   6  11       10.03       10.34      0.99 o
  -1   7  11        2.86        4.62      1.04 o
   0   7  11        1.02       -0.36      0.97 o
   1   7  11        0.10        1.11      1.30 o
   2   7  11       51.13       50.74      1.11 o
   3   7  11       44.58       46.26      2.35 o
   4   7  11        0.15        0.38      1.11 o
   5   7  11        0.17       -0.48      1.01 o
   6   7  11        0.01        1.09      1.52 o
   7   7  11        0.08        0.32      1.06 o
   0   8  11       41.71       41.26      2.48 o
   1   8  11       26.82       30.94      2.77 o
   2   8  11       46.09       51.37      2.42 o
   3   8  11       10.50       12.86      1.58 o
   4   8  11        3.37        1.94      1.05 o
   5   8  11        0.60        1.39      1.10 o
   6   8  11        6.61        6.13      1.26 o
  -1  -4  12       10.65       12.55      1.08 o
   0  -4  12        0.04        3.91      1.27 o
   1  -4  12        1.58        4.02      1.28 o
  -3  -3  12        0.72        3.07      1.00 o
  -2  -3  12       14.77       20.58      1.00 o
  -1  -3  12        0.00        1.15      0.96 o
   0  -3  12        2.02        2.20      1.26 o
   1  -3  12       18.53       18.98      1.17 o
   2  -3  12        0.88        0.13      1.18 o
   3  -3  12        5.07        5.09      2.55 o
  -4  -2  12       20.78       23.68      1.29 o
  -3  -2  12       19.47       23.53      1.17 o
  -2  -2  12       10.31       12.78      0.97 o
  -1  -2  12        3.17        6.20      1.31 o
   0  -2  12        9.76       11.79      1.53 o
   1  -2  12       12.76       15.27      1.32 o
   2  -2  12       69.93       65.70      4.14 o
   3  -2  12        0.13       -1.25      1.16 o
   4  -2  12        3.51        1.04      0.93 o
  -4  -1  12       14.37       17.61      1.16 o
  -3  -1  12       13.15       13.95      1.25 o
  -2  -1  12        5.09        7.36      1.93 o
  -1  -1  12       17.28       21.71      1.41 o
   0  -1  12       21.79       21.71      1.64 o
   1  -1  12        0.74       -0.73      1.15 o
   2  -1  12        9.31        9.53      1.81 o
   3  -1  12        0.12        3.74      1.39 o
   4  -1  12        7.79        7.87      3.17 o
   5  -1  12       11.46       13.20      1.79 o
  -4   0  12        0.00       -0.80      1.39 o
  -3   0  12       11.53       13.85      1.46 o
  -2   0  12        9.91        9.71      1.44 o
  -1   0  12        0.81        1.91      1.28 o
   0   0  12       23.47       21.63      1.10 o
   1   0  12       32.46       31.94      1.17 o
   2   0  12       10.50        9.87      1.14 o
   3   0  12       27.13       32.29      2.47 o
   4   0  12      199.26      207.60      5.30 o
   5   0  12        8.46        7.53      1.23 o
   6   0  12       12.14       12.87      0.83 o
  -4   1  12       27.05       29.42      1.19 o
  -3   1  12        2.78        4.31      1.13 o
  -2   1  12       27.26       27.28      2.84 o
  -1   1  12       17.58       20.27      1.38 o
   0   1  12       75.01       88.35      2.32 o
   1   1  12       96.24      115.01      1.34 o
   2   1  12       12.56       10.01      1.17 o
   3   1  12      106.70      105.07      1.50 o
   4   1  12       24.48       25.41      1.00 o
   5   1  12       45.55       46.56      2.09 o
   6   1  12       12.20       11.31      0.90 o
  -4   2  12        7.39        7.28      1.18 o
  -3   2  12        1.84        1.60      1.22 o
  -2   2  12        0.38       -3.14      1.76 o
  -1   2  12        0.84        2.16      0.90 o
   0   2  12       83.94       86.06      2.24 o
   1   2  12        0.38        2.96      1.15 o
   2   2  12        4.79        7.26      0.93 o
   3   2  12       85.22       84.22      1.04 o
   4   2  12       13.39       14.92      1.21 o
   5   2  12       46.98       49.86      1.80 o
   6   2  12        3.88        6.05      0.82 o
   7   2  12        2.94        2.45      0.98 o
  -4   3  12        4.42        4.63      1.17 o
  -3   3  12        5.68        6.59      2.22 o
  -2   3  12       11.00       12.16      2.94 o
  -1   3  12       37.72       39.89      1.15 o
   0   3  12        0.04        0.95      0.96 o
   1   3  12       23.56       29.48      1.55 o
   2   3  12        1.68        5.06      0.97 o
   3   3  12      140.71      129.15      2.75 o
   4   3  12      128.34      119.26      1.20 o
   5   3  12        2.63        3.33      1.11 o
   6   3  12       12.26       13.49      0.94 o
   7   3  12        0.00       -1.21      0.82 o
  -3   4  12        8.13        8.09      1.26 o
  -2   4  12       14.33       18.95      2.54 o
  -1   4  12       14.21       12.83      1.04 o
   0   4  12       41.15       46.82      1.29 o
   1   4  12        0.54        2.33      1.04 o
   2   4  12       19.30       16.37      1.33 o
   3   4  12        1.67        5.84      1.03 o
   4   4  12        7.55       10.25      0.94 o
   5   4  12        5.66        7.55      0.97 o
   6   4  12        1.12        1.48      0.81 o
   7   4  12        2.98        4.60      0.87 o
  -3   5  12        0.22        0.51      1.11 o
  -2   5  12        4.83        6.52      0.96 o
  -1   5  12       26.86       24.81      0.95 o
   0   5  12       21.89       23.35      1.04 o
   1   5  12       13.53       15.18      0.97 o
   2   5  12        0.27        1.21      1.41 o
   3   5  12        8.56        9.90      0.92 o
   4   5  12        3.32        4.59      1.03 o
   5   5  12       14.78        8.80      1.13 o
   6   5  12        8.09        9.32      0.91 o
   7   5  12        6.33        7.12      0.88 o
  -2   6  12        1.81        3.02      0.92 o
  -1   6  12        4.82        5.91      1.50 o
   0   6  12        8.56       10.96      1.05 o
   1   6  12        6.25        9.53      0.97 o
   2   6  12       13.76       15.31      2.02 o
   3   6  12       37.64       36.66      1.15 o
   4   6  12        3.53        4.86      1.01 o
   5   6  12        7.93        9.10      1.04 o
   6   6  12       19.98       21.96      1.08 o
   0   7  12       15.03       16.31      1.15 o
   1   7  12       16.79       19.81      1.07 o
   2   7  12        0.34        1.48      1.05 o
   3   7  12       17.65       20.39      1.06 o
   4   7  12       35.10       38.68      1.18 o
   5   7  12        0.02        0.26      1.04 o
   6   7  12        1.04        1.58      1.06 o
   2   8  12       34.76       37.63      1.11 o
   3   8  12        1.59        3.56      1.09 o
   4   8  12       20.79       23.51      1.20 o
  -2  -2  13       10.02       13.97      3.12 o
  -1  -2  13        1.33        1.07      1.17 o
   0  -2  13        0.24       -0.84      1.16 o
   1  -2  13       28.06       31.69      2.65 o
   2  -2  13        0.03        0.40      1.16 o
   3  -2  13        3.07        4.22      1.19 o
  -3  -1  13        3.88        6.68      1.30 o
  -2  -1  13        0.28        0.47      0.92 o
  -1  -1  13       23.56       26.38      1.70 o
   0  -1  13       28.13       28.79      1.85 o
   1  -1  13        8.50       11.53      1.17 o
   2  -1  13       47.49       43.94      1.64 o
   3  -1  13       13.98       13.52      1.20 o
   4  -1  13        4.00        3.86      1.17 o
  -3   0  13       20.17       20.60      1.38 o
  -2   0  13       28.14       33.50      0.98 o
  -1   0  13       28.14       34.07      0.95 o
   0   0  13       13.44       15.42      1.46 o
   1   0  13       14.52       12.40      1.17 o
   2   0  13       20.25       20.72      1.17 o
   3   0  13       72.48       79.39      2.69 o
   4   0  13        0.13        2.50      1.00 o
   5   0  13       21.95       17.04      1.28 o
  -3   1  13       11.05       14.67      1.28 o
  -2   1  13       35.34       33.80      1.77 o
  -1   1  13       17.74       16.81      0.98 o
   0   1  13        0.03        1.11      1.20 o
   1   1  13        0.41       -0.57      1.71 o
   2   1  13       90.86      100.29      1.57 o
   3   1  13        0.71        4.62      0.92 o
   4   1  13       20.41       25.53      0.98 o
   5   1  13       26.61       27.57      1.47 o
  -3   2  13       36.71       40.27      4.07 o
  -2   2  13        0.61        1.48      0.91 o
  -1   2  13        0.95        1.95      0.90 o
   0   2  13       16.20       18.63      1.25 o
   1   2  13       30.89       35.01      1.21 o
   2   2  13        0.77       -1.39      0.92 o
   3   2  13       27.84       29.92      0.95 o
   4   2  13        9.29        7.02      0.92 o
   5   2  13       28.18       24.71      1.03 o
   6   2  13        5.50        7.83      1.34 o
  -3   3  13       25.55       33.66      1.32 o
  -2   3  13        0.02        0.41      2.44 o
  -1   3  13        0.00        2.13      0.96 o
   0   3  13       21.18       24.22      1.18 o
   1   3  13        4.38        6.31      0.93 o
   2   3  13       22.06       24.52      2.21 o
   3   3  13        5.61        9.13      0.98 o
   4   3  13        2.62        3.29      0.90 o
   5   3  13        1.84        2.41      1.36 o
   6   3  13        6.62        7.10      1.18 o
  -2   4  13        4.84        6.24      1.06 o
  -1   4  13       48.32       49.52      0.91 o
   0   4  13        3.46        6.85      1.71 o
   1   4  13        1.46        0.65      0.96 o
   2   4  13       20.40       19.98      1.14 o
   3   4  13        4.09        4.51      1.38 o
   4   4  13       28.84       32.92      1.02 o
   5   4  13        0.00        0.71      1.60 o
   6   4  13        9.02        9.18      1.00 o
  -1   5  13        1.45        2.13      0.87 o
   0   5  13        9.33       11.89      1.55 o
   1   5  13        0.17        0.34      0.96 o
   2   5  13        0.17        0.09      1.24 o
   3   5  13       10.92       12.11      0.95 o
   4   5  13        5.05        4.26      0.93 o
   5   5  13       13.84       13.57      1.35 o
   6   5  13        0.03        0.74      1.00 o
   0   6  13       17.10       18.77      1.18 o
   1   6  13       64.76       65.20      2.19 o
   2   6  13       59.64       64.65      3.40 o
   3   6  13        0.40        0.96      1.03 o
   4   6  13        0.23       -1.31      1.03 o
   5   6  13        0.92        1.08      1.00 o
   2   7  13       24.87       28.02      1.04 o
   3   7  13        9.80       13.21      1.22 o
   4   7  13        0.04        0.61      1.30 o
   0  -1  14        5.64        6.71      1.20 o
   1  -1  14       43.97       52.05      2.81 o
   2  -1  14       15.14       17.07      2.02 o
  -1   0  14       15.10       14.84      1.72 o
   0   0  14       24.10       25.73      4.39 o
   1   0  14        3.92        4.89      1.56 o
   2   0  14        8.33        9.38      1.17 o
   3   0  14        0.01        0.81      1.28 o
  -2   1  14        0.46        1.93      0.95 o
  -1   1  14       27.99       28.52      1.03 o
   0   1  14        4.01        5.59      1.16 o
   1   1  14        0.52       -0.44      1.16 o
   2   1  14        0.27        2.57      1.89 o
   3   1  14        6.12        7.95      1.18 o
   4   1  14        1.45        1.39      0.95 o
  -2   2  14       12.76       12.40      1.01 o
  -1   2  14       28.24       30.99      1.11 o
   0   2  14       14.36       19.43      2.04 o
   1   2  14        0.85        1.83      1.16 o
   2   2  14       12.28       12.88      0.93 o
   3   2  14        2.10        3.38      0.93 o
   4   2  14       26.79       29.05      1.12 o
  -1   3  14        0.34       -0.19      1.01 o
   0   3  14        0.42       -2.28      1.14 o
   1   3  14       17.46       14.12      0.94 o
   2   3  14        0.65        1.02      0.89 o
   3   3  14        0.35        1.04      1.23 o
   4   3  14        0.01        0.90      1.13 o
   5   3  14        0.11        0.68      1.01 o
  -1   4  14        1.26        2.85      0.85 o
   0   4  14        0.79       -0.23      0.97 o
   1   4  14        5.04        9.85      1.56 o
   2   4  14       12.50       10.11      0.98 o
   3   4  14        0.97        0.03      1.25 o
   4   4  14        2.81        1.12      1.07 o
   5   4  14        9.66        9.57      1.04 o
   0   5  14        4.95        9.49      1.10 o
   1   5  14        0.48        2.02      1.10 o
   2   5  14        3.53        6.69      0.98 o
   3   5  14       38.73       36.73      1.43 o
   4   5  14       75.78       81.39      1.07 o
 
